# Supplementary material for: Bis(dicyanamido-κN 1)bis­[2-(2-hydroxy­ethyl)pyridine-κ2 N,O]nickel(II)
Source: Acta Crystallogr Sect E Struct Rep Online. 2009 Nov 7;65(Pt 12):m1518. doi: 10.1107/S1600536809043359 (PMC2971932; doi:10.1107/S1600536809043359)
Supplement: Supplementary file 1 [file e-65-m1518-sup1.cif]

##############################################################################
###                                                                        ###
###        Electronic paper (Acta Crystallographica Section E)             ###
###                                                                        ###
##############################################################################
#                                                                            #
# This CIF contains the data in a paper accepted for publication in Acta     #
# Crystallographica Section E. It conforms to the requirements of Notes      #
# for Authors for Section E, and has been peer reviewed under the auspices   #
# of the IUCr Commission on Journals.                                        #
#                                                                            #
# Full details of the Crystallographic Information File format               #
# are given in the paper "The Crystallographic Information File (CIF):       #
# a New Standard Archive File for Crystallography" by S. R. Hall, F. H.      #
# Allen and I. D. Brown [Acta Cryst. (1991), A47, 655-685].                  #
#                                                                            #
# The current version of the core CIF dictionary is obtainable from          #
# ftp://ftp.iucr.org/pub/cif_core.dic. The current version number is 2.4.    #
#                                                                            #
# Software is freely available for graphical display of the structure(s) in  #
# this CIF.  For information consult the CIF home page http://www.iucr.org/  #
# cif/home.html                                                              #
#                                                                            #
# This file may be used for bona fide research purposes within the           #
# scientific community so long as proper attribution is given to the journal # 
# article from which it was obtained.                                        #
#                                                                            #
##############################################################################
                                             
data_I
_audit_creation_method     SHELXL-97
_chemical_name_systematic
;
Bis(dicyanamido-\k<i>N</i>^1^)bis[2-(2-hydroxyethyl)pyridine-
\k^2^<i>N</i>,<i>O</i>]nickel(II)
;
_chemical_name_common     ?
_chemical_formula_moiety     'C18 H18 N8 Ni O2'
_chemical_formula_sum     'C18 H18 N8 Ni O2'
_chemical_formula_iupac     '[Ni (C2 N3)2 (C7 H9 N O)2]'
_chemical_formula_weight     437.11
_chemical_melting_point     ?
_symmetry_cell_setting     'Triclinic'
_symmetry_space_group_name_H-M     'P -1'
_symmetry_space_group_name_Hall     '-P 1'
loop_
    _symmetry_equiv_pos_as_xyz
    'x, y, z'
    '-x, -y, -z'
_cell_length_a     8.14980(10)
_cell_length_b     8.76020(11)
_cell_length_c     8.9201(12)
_cell_angle_alpha     100.8410(10)
_cell_angle_beta     110.588(2)
_cell_angle_gamma     115.359(2)
_cell_volume     493.66(7)
_cell_formula_units_Z     1
_cell_measurement_reflns_used     1464
_cell_measurement_theta_min     2.66
_cell_measurement_theta_max     26.32
_cell_measurement_temperature     298(2)
_exptl_crystal_description     block
_exptl_crystal_colour     green
_exptl_crystal_size_max     0.28
_exptl_crystal_size_mid     0.20
_exptl_crystal_size_min     0.15
_exptl_crystal_density_diffrn     1.47
_exptl_crystal_density_meas     ?
_exptl_crystal_density_method     'not measured'
_exptl_crystal_F_000     226
_exptl_absorpt_coefficient_mu     1.015
_exptl_absorpt_correction_type     multi-scan
_exptl_absorpt_process_details     '(SADABS; Bruker, 2003)'
_exptl_absorpt_correction_T_min     0.764
_exptl_absorpt_correction_T_max     0.863
_exptl_special_details
;
;
_diffrn_ambient_temperature     298(2)
_diffrn_radiation_type     MoK\a
_diffrn_radiation_wavelength     0.71073
_diffrn_radiation_source     'fine-focus sealed tube'
_diffrn_radiation_monochromator     graphite
_diffrn_measurement_device_type     'Bruker SMART CCD'
_diffrn_measurement_method     \w
_diffrn_detector_area_resol_mean     ?
_diffrn_reflns_number     2566
_diffrn_reflns_av_R_equivalents     0.0155
_diffrn_reflns_av_sigmaI/netI     0.0336
_diffrn_reflns_theta_min     2.66
_diffrn_reflns_theta_max     25.01
_diffrn_reflns_theta_full     25.01
_diffrn_measured_fraction_theta_max     0.979
_diffrn_measured_fraction_theta_full     0.979
_diffrn_reflns_limit_h_min     -9
_diffrn_reflns_limit_h_max     9
_diffrn_reflns_limit_k_min     -7
_diffrn_reflns_limit_k_max     10
_diffrn_reflns_limit_l_min     -10
_diffrn_reflns_limit_l_max     8
_diffrn_standards_number     ?
_diffrn_standards_interval_count     ?
_diffrn_standards_interval_time     ?
_diffrn_standards_decay_%     ?
_refine_special_details
;
Refinement of <i>F</i>^2^ against ALL reflections. The weighted <i>R</i>-factor
<i>wR</i> and goodness of fit <i>S</i> are based on <i>F</i>^2^, conventional
<i>R</i>-factors <i>R</i> are based on <i>F</i>, with <i>F</i> set to zero for
negative <i>F</i>^2^. The threshold expression of <i>F</i>^2^ >
\s(<i>F</i>^2^) is used only for calculating <i>R</i>-factors(gt) <i>etc</i>.
and is not relevant to the choice of reflections for refinement.
<i>R</i>-factors based on <i>F</i>^2^ are statistically about twice as large
as those based on <i>F</i>, and <i>R</i>- factors based on ALL data will be
even larger.
;
_reflns_number_total     1718
_reflns_number_gt     1579
_reflns_threshold_expression     I>2\s(I)
_refine_ls_structure_factor_coef     Fsqd
_refine_ls_matrix_type     full
_refine_ls_R_factor_all     0.0385
_refine_ls_R_factor_gt     0.0339
_refine_ls_wR_factor_gt     0.0894
_refine_ls_wR_factor_ref     0.0952
_refine_ls_goodness_of_fit_ref     1.000
_refine_ls_restrained_S_all     1.000
_refine_ls_number_reflns     1718
_refine_ls_number_parameters     133
_refine_ls_number_restraints     0
_refine_ls_hydrogen_treatment     constr
_refine_ls_weighting_scheme     calc
_refine_ls_weighting_details
         'calc w=1/[\s^2^(Fo^2^)+(0.0648P)^2^+0.0746P] where P=(Fo^2^+2Fc^2^)/3'
_atom_sites_solution_hydrogens     geom
_atom_sites_solution_primary     direct
_atom_sites_solution_secondary     difmap
_refine_ls_shift/su_max     0.000
_refine_ls_shift/su_mean     0.000
_refine_diff_density_max     0.525
_refine_diff_density_min     -0.221
_refine_ls_extinction_method     none
_refine_ls_extinction_coef     ?
loop_
    _atom_type_symbol
    _atom_type_description
    _atom_type_scat_dispersion_real
    _atom_type_scat_dispersion_imag
    _atom_type_scat_source
    'C' 'C' 0.0033 0.0016
                         'International Tables Vol C Tables 4.2.6.8 and 6.1.1.4'
    'H' 'H' 0.0000 0.0000
                         'International Tables Vol C Tables 4.2.6.8 and 6.1.1.4'
    'N' 'N' 0.0061 0.0033
                         'International Tables Vol C Tables 4.2.6.8 and 6.1.1.4'
    'O' 'O' 0.0106 0.0060
                         'International Tables Vol C Tables 4.2.6.8 and 6.1.1.4'
    'Ni' 'Ni' 0.3393 1.1124
                         'International Tables Vol C Tables 4.2.6.8 and 6.1.1.4'
_computing_data_collection     'SMART (Bruker, 2003)'
_computing_cell_refinement     'SAINT (Bruker, 2003)'
_computing_data_reduction     'SAINT (Bruker, 2003)'
_computing_structure_solution     'SHELXS97 (Sheldrick, 2008)'
_computing_structure_refinement     'SHELXL97 (Sheldrick, 2008)'
_computing_molecular_graphics     'SHELXTL (Sheldrick, 2008)'
_computing_publication_material     'SHELXTL (Sheldrick, 2008)'
loop_
    _atom_site_type_symbol
    _atom_site_label
    _atom_site_fract_x
    _atom_site_fract_y
    _atom_site_fract_z
    _atom_site_U_iso_or_equiv
    _atom_site_adp_type
    _atom_site_calc_flag
    _atom_site_refinement_flags
    _atom_site_occupancy
    _atom_site_disorder_assembly
    _atom_site_disorder_group
    Ni Ni1 0.5000 0.0000 0.5000 0.03081(18) Uani d S 1 . .
    N N1 0.7472(3) 0.2759(3) 0.6426(3) 0.0341(5) Uani d . 1 . .
    N N2 0.4639(3) 0.0453(3) 0.2748(3) 0.0415(5) Uani d . 1 . .
    N N3 0.3758(4) 0.1688(4) 0.0579(4) 0.0700(9) Uani d . 1 . .
    N N4 0.0438(5) 0.0438(4) -0.1949(4) 0.0731(9) Uani d . 1 . .
    O O1 0.2970(3) 0.0824(2) 0.5031(2) 0.0411(4) Uani d . 1 . .
    H H1 0.1971 0.0414 0.4067 0.062 Uiso d R 1 . .
    C C1 0.3611(5) 0.2644(4) 0.6012(4) 0.0548(8) Uani d . 1 . .
    H H1A 0.2523 0.2612 0.6245 0.066 Uiso calc R 1 . .
    H H1B 0.3849 0.3390 0.5343 0.066 Uiso calc R 1 . .
    C C2 0.5577(5) 0.3491(4) 0.7713(4) 0.0537(8) Uani d . 1 . .
    H H2A 0.5771 0.4562 0.8495 0.064 Uiso calc R 1 . .
    H H2B 0.5422 0.2608 0.8249 0.064 Uiso calc R 1 . .
    C C3 0.7468(4) 0.4061(4) 0.7512(3) 0.0418(6) Uani d . 1 . .
    C C4 0.9168(5) 0.5852(4) 0.8400(4) 0.0614(9) Uani d . 1 . .
    H H4 0.9143 0.6738 0.9136 0.074 Uiso calc R 1 . .
    C C5 1.0883(5) 0.6328(4) 0.8202(5) 0.0653(9) Uani d . 1 . .
    H H5 1.2039 0.7528 0.8817 0.078 Uiso calc R 1 . .
    C C6 1.0887(5) 0.5030(4) 0.7096(4) 0.0559(8) Uani d . 1 . .
    H H6 1.2034 0.5326 0.6932 0.067 Uiso calc R 1 . .
    C C7 0.9155(4) 0.3274(4) 0.6227(4) 0.0428(6) Uani d . 1 . .
    H H7 0.9151 0.2392 0.5456 0.051 Uiso calc R 1 . .
    C C8 0.4109(4) 0.0950(4) 0.1684(3) 0.0375(6) Uani d . 1 . .
    C C9 0.1941(5) 0.0937(4) -0.0759(4) 0.0489(7) Uani d . 1 . .
loop_
    _atom_site_aniso_label
    _atom_site_aniso_U_11
    _atom_site_aniso_U_22
    _atom_site_aniso_U_33
    _atom_site_aniso_U_12
    _atom_site_aniso_U_13
    _atom_site_aniso_U_23
    Ni1 0.0250(3) 0.0319(3) 0.0300(3) 0.0149(2) 0.00897(19) 0.01179(19)
    N1 0.0305(11) 0.0347(11) 0.0322(10) 0.0171(9) 0.0116(9) 0.0121(9)
    N2 0.0354(12) 0.0455(13) 0.0324(11) 0.0182(11) 0.0097(10) 0.0168(10)
    N3 0.0383(14) 0.0750(19) 0.0627(17) 0.0120(13) 0.0049(13) 0.0479(16)
    N4 0.0540(17) 0.096(2) 0.0586(17) 0.0432(17) 0.0088(15) 0.0389(17)
    O1 0.0317(9) 0.0441(10) 0.0426(10) 0.0243(8) 0.0104(8) 0.0135(8)
    C1 0.0432(16) 0.0479(17) 0.079(2) 0.0307(14) 0.0288(16) 0.0222(16)
    C2 0.0537(18) 0.0443(16) 0.0553(18) 0.0233(15) 0.0298(15) 0.0066(14)
    C3 0.0383(14) 0.0379(14) 0.0383(14) 0.0186(12) 0.0138(12) 0.0090(12)
    C4 0.055(2) 0.0382(16) 0.065(2) 0.0180(15) 0.0240(17) 0.0000(15)
    C5 0.0440(18) 0.0349(16) 0.084(2) 0.0086(14) 0.0234(17) 0.0074(16)
    C6 0.0350(15) 0.0443(16) 0.072(2) 0.0136(13) 0.0231(15) 0.0168(15)
    C7 0.0343(14) 0.0380(14) 0.0502(16) 0.0177(12) 0.0188(13) 0.0140(13)
    C8 0.0251(12) 0.0406(14) 0.0343(13) 0.0117(11) 0.0108(11) 0.0133(12)
    C9 0.0486(17) 0.0551(17) 0.0520(17) 0.0306(15) 0.0239(15) 0.0326(15)
_geom_special_details
;
All e.s.d.'s (except the e.s.d. in the dihedral angle between two l.s. planes)
are estimated using the full covariance matrix. The cell e.s.d.'s are taken
into account individually in the estimation of e.s.d.'s in distances, angles
and torsion angles; correlations between e.s.d.'s in cell parameters are only
used when they are defined by crystal symmetry. An approximate (isotropic)
treatment of cell e.s.d.'s is used for estimating e.s.d.'s involving l.s.
planes.
;
loop_
    _geom_bond_atom_site_label_1
    _geom_bond_atom_site_label_2
    _geom_bond_site_symmetry_2
    _geom_bond_distance
    _geom_bond_publ_flag
    Ni1 N2 2_656 2.065(2) n
    Ni1 N2 . 2.065(2) y
    Ni1 O1 . 2.0748(16) y
    Ni1 O1 2_656 2.0748(16) n
    Ni1 N1 . 2.095(2) y
    Ni1 N1 2_656 2.095(2) n
    N1 C7 . 1.337(3) ?
    N1 C3 . 1.353(3) ?
    N2 C8 . 1.142(3) ?
    N3 C8 . 1.293(3) ?
    N3 C9 . 1.296(4) ?
    N4 C9 . 1.127(4) ?
    O1 C1 . 1.422(3) ?
    O1 H1 . 0.8200 ?
    C1 C2 . 1.506(4) ?
    C1 H1A . 0.9700 ?
    C1 H1B . 0.9700 ?
    C2 C3 . 1.491(4) ?
    C2 H2A . 0.9700 ?
    C2 H2B . 0.9700 ?
    C3 C4 . 1.381(4) ?
    C4 C5 . 1.365(5) ?
    C4 H4 . 0.9300 ?
    C5 C6 . 1.360(5) ?
    C5 H5 . 0.9300 ?
    C6 C7 . 1.372(4) ?
    C6 H6 . 0.9300 ?
    C7 H7 . 0.9300 ?
loop_
    _geom_angle_atom_site_label_1
    _geom_angle_atom_site_label_2
    _geom_angle_atom_site_label_3
    _geom_angle_site_symmetry_1
    _geom_angle_site_symmetry_3
    _geom_angle
    _geom_angle_publ_flag
    N2 Ni1 N2 2_656 . 180.0 n
    N2 Ni1 O1 2_656 . 92.61(8) n
    N2 Ni1 O1 . . 87.39(8) n
    N2 Ni1 O1 2_656 2_656 87.39(8) n
    N2 Ni1 O1 . 2_656 92.61(8) n
    O1 Ni1 O1 . 2_656 180.0 n
    N2 Ni1 N1 2_656 . 91.92(8) ?
    N2 Ni1 N1 . . 88.08(8) ?
    O1 Ni1 N1 . . 89.07(7) ?
    O1 Ni1 N1 2_656 . 90.93(7) ?
    N2 Ni1 N1 2_656 2_656 88.08(8) ?
    N2 Ni1 N1 . 2_656 91.92(8) ?
    O1 Ni1 N1 . 2_656 90.93(7) ?
    O1 Ni1 N1 2_656 2_656 89.07(7) ?
    N1 Ni1 N1 . 2_656 180.0 n
    C7 N1 C3 . . 117.8(2) ?
    C7 N1 Ni1 . . 117.74(17) ?
    C3 N1 Ni1 . . 124.45(18) ?
    C8 N2 Ni1 . . 156.7(2) ?
    C8 N3 C9 . . 122.3(3) ?
    C1 O1 Ni1 . . 124.15(16) ?
    C1 O1 H1 . . 109.5 ?
    Ni1 O1 H1 . . 113.9 ?
    O1 C1 C2 . . 110.2(2) ?
    O1 C1 H1A . . 109.6 ?
    C2 C1 H1A . . 109.6 ?
    O1 C1 H1B . . 109.6 ?
    C2 C1 H1B . . 109.6 ?
    H1A C1 H1B . . 108.1 ?
    C3 C2 C1 . . 113.5(3) ?
    C3 C2 H2A . . 108.9 ?
    C1 C2 H2A . . 108.9 ?
    C3 C2 H2B . . 108.9 ?
    C1 C2 H2B . . 108.9 ?
    H2A C2 H2B . . 107.7 ?
    N1 C3 C4 . . 120.6(3) ?
    N1 C3 C2 . . 117.7(2) ?
    C4 C3 C2 . . 121.7(3) ?
    C5 C4 C3 . . 120.3(3) ?
    C5 C4 H4 . . 119.8 ?
    C3 C4 H4 . . 119.8 ?
    C6 C5 C4 . . 119.4(3) ?
    C6 C5 H5 . . 120.3 ?
    C4 C5 H5 . . 120.3 ?
    C5 C6 C7 . . 118.3(3) ?
    C5 C6 H6 . . 120.8 ?
    C7 C6 H6 . . 120.8 ?
    N1 C7 C6 . . 123.6(3) ?
    N1 C7 H7 . . 118.2 ?
    C6 C7 H7 . . 118.2 ?
    N2 C8 N3 . . 172.5(3) ?
    N4 C9 N3 . . 173.2(3) ?
loop_
    _geom_torsion_atom_site_label_1
    _geom_torsion_atom_site_label_2
    _geom_torsion_atom_site_label_3
    _geom_torsion_atom_site_label_4
    _geom_torsion_site_symmetry_1
    _geom_torsion_site_symmetry_2
    _geom_torsion_site_symmetry_3
    _geom_torsion_site_symmetry_4
    _geom_torsion
    _geom_torsion_publ_flag
    N2 Ni1 N1 C7 2_656 . . . 115.4(2) ?
    N2 Ni1 N1 C7 . . . . -64.6(2) ?
    O1 Ni1 N1 C7 . . . . -152.00(19) ?
    O1 Ni1 N1 C7 2_656 . . . 28.00(19) ?
    N2 Ni1 N1 C3 2_656 . . . -65.8(2) ?
    N2 Ni1 N1 C3 . . . . 114.2(2) ?
    O1 Ni1 N1 C3 . . . . 26.8(2) ?
    O1 Ni1 N1 C3 2_656 . . . -153.2(2) ?
    O1 Ni1 N2 C8 . . . . 9.2(5) ?
    O1 Ni1 N2 C8 2_656 . . . -170.8(5) ?
    N1 Ni1 N2 C8 . . . . -80.0(5) ?
    N1 Ni1 N2 C8 2_656 . . . 100.0(5) ?
    N2 Ni1 O1 C1 2_656 . . . 84.2(2) ?
    N2 Ni1 O1 C1 . . . . -95.8(2) ?
    N1 Ni1 O1 C1 . . . . -7.7(2) ?
    N1 Ni1 O1 C1 2_656 . . . 172.3(2) ?
    Ni1 O1 C1 C2 . . . . -34.9(3) ?
    O1 C1 C2 C3 . . . . 74.7(3) ?
    C7 N1 C3 C4 . . . . -1.0(4) ?
    Ni1 N1 C3 C4 . . . . -179.8(2) ?
    C7 N1 C3 C2 . . . . 179.1(3) ?
    Ni1 N1 C3 C2 . . . . 0.3(3) ?
    C1 C2 C3 N1 . . . . -56.9(4) ?
    C1 C2 C3 C4 . . . . 123.2(3) ?
    N1 C3 C4 C5 . . . . -0.5(5) ?
    C2 C3 C4 C5 . . . . 179.4(3) ?
    C3 C4 C5 C6 . . . . 1.3(6) ?
    C4 C5 C6 C7 . . . . -0.6(5) ?
    C3 N1 C7 C6 . . . . 1.8(4) ?
    Ni1 N1 C7 C6 . . . . -179.3(2) ?
    C5 C6 C7 N1 . . . . -1.0(5) ?
    Ni1 N2 C8 N3 . . . . 104(2) ?
    C9 N3 C8 N2 . . . . 177(2) ?
    C8 N3 C9 N4 . . . . 172(3) ?
loop_
    _geom_hbond_atom_site_label_D
    _geom_hbond_atom_site_label_H
    _geom_hbond_atom_site_label_A
    _geom_hbond_site_symmetry_A
    _geom_hbond_distance_DH
    _geom_hbond_distance_HA
    _geom_hbond_distance_DA
    _geom_hbond_angle_DHA
    O1 H1 N4 2 0.82 1.89 2.711(3) 175
data_global
_journal_date_recd_electronic     2009-09-12
_journal_date_accepted     2009-10-21
_journal_name_full     'Acta Crystallographica, Section E'
_journal_year     2009
_journal_volume     65
_journal_issue     12
_journal_page_first     m1518
_journal_page_last     m1518
_journal_paper_category     QM
_journal_coeditor_code     HB5097
_publ_contact_author_name     'Pro. Dacheng Li'
_publ_contact_author_address
;
College of Chemistry and Chemical Engineering
Liaocheng University
Shandong 252059
People's Republic of China
;
_publ_contact_author_email     lidacheng@lcu.edu.cn
_publ_contact_author_fax     '86 635 8239121'
_publ_contact_author_phone     '86 635 8230639'
_publ_section_title
;\
Bis(dicyanamido-\k<i>N</i>^1^)bis[2-(2-hydroxyethyl)pyridine-\k^2^<i>N</i>,\
<i>O</i>]nickel(II)
;
loop_
    _publ_author_name
    _publ_author_address
    'Ling-Qian Kong'
;
Dongchang College of Liaocheng University
Shandong 25200
People's Republic of China
and
College of Chemistry and Chemical Engineering
Liaocheng University
Shandong 252059
People's Republic of China
;
    'Xiu-Ping Ju'
;
Dongchang College of Liaocheng University
Shandong 252059
People's Republic of China
;
    'Da-Cheng Li'
;
College of Chemistry and Chemical Engineering
Liaocheng University
Shandong 252059
People's Republic of China
;
