# Supplementary material for: Bis(dicyanamido-κN 1)bis­[2-(2-hydroxy­ethyl)pyridine-κ2 N,O]nickel(II)
Source: Acta Crystallogr Sect E Struct Rep Online. 2009 Nov 7;65(Pt 12):m1518. doi: 10.1107/S1600536809043359 (PMC2971932; doi:10.1107/S1600536809043359)
Supplement: Supplementary file 2 [file e-65-m1518-Isup2.hkl]

# 
# h,k,l, Fc-squared, Fo-squared, sigma(Fo-squared) and status flag 
# 
data_I
_shelx_title ' 080620a                in P-1' 
_shelx_refln_list_code          4 
_shelx_F_calc_maximum       91.51 
_exptl_crystal_F_000       300.00 
_reflns_d_resolution_high  0.8406 
 
loop_ 
 _symmetry_equiv_pos_as_xyz 
 'x, y, z' 
 '-x, -y, -z' 
 
_cell_length_a     8.1498 
_cell_length_b     8.7602 
_cell_length_c     8.9201 
_cell_angle_alpha 100.841 
_cell_angle_beta  110.588 
_cell_angle_gamma 115.359 
 
_shelx_F_squared_multiplier     1.000 
 
loop_ 
 _refln_index_h 
 _refln_index_k 
 _refln_index_l 
 _refln_F_squared_calc 
 _refln_F_squared_meas 
 _refln_F_squared_sigma 
 _refln_observed_status 
   1   0   0      697.44      719.62     13.46 o 
   3   0   0      157.18      154.90      3.54 o 
   4   0   0      190.77      176.99      4.36 o 
   5   0   0      306.95      315.91      9.13 o 
   6   0   0        8.46        6.79      2.47 o 
   7   0   0       94.00       97.82      6.52 o 
  -8   1   0       29.34       35.56      5.03 o 
  -7   1   0        0.74       -1.82      1.21 o 
  -6   1   0      554.51      532.73      9.95 o 
  -4   1   0      533.80      525.88     12.84 o 
  -3   1   0       28.51       21.93      1.86 o 
  -2   1   0       20.43       16.56      1.44 o 
  -1   1   0     2806.74     2688.07     27.99 o 
   0   1   0     1158.18     1242.07     22.41 o 
   1   1   0     3171.51     3054.44     53.95 o 
   2   1   0     1591.38     1539.94     29.18 o 
   3   1   0      361.71      363.96      9.86 o 
   4   1   0      337.28      327.71     10.11 o 
   5   1   0       17.91       10.62      2.74 o 
   6   1   0      102.30      107.75      6.54 o 
   7   1   0       24.93       31.64      4.87 o 
  -8   2   0        8.52        9.66      2.14 o 
  -7   2   0       55.72       58.79      3.18 o 
  -6   2   0       93.68       90.41      5.26 o 
  -5   2   0       62.23       53.63      3.63 o 
  -4   2   0      476.34      451.42     11.39 o 
  -3   2   0      368.15      363.34      4.74 o 
  -2   2   0      759.63      799.50      8.85 o 
  -1   2   0     1687.79     1743.55     21.99 o 
   0   2   0     1160.40     1240.66     23.09 o 
   1   2   0     2412.64     2390.39     43.42 o 
   2   2   0     1251.35     1343.83     26.57 o 
   3   2   0      551.48      531.21     13.51 o 
   4   2   0      228.18      240.82      8.96 o 
   5   2   0      299.74      313.48     11.40 o 
   6   2   0       52.87       63.34      5.56 o 
  -8   3   0       72.47       73.56      5.78 o 
  -7   3   0       26.63       23.85      3.71 o 
  -6   3   0       18.33       17.05      2.88 o 
  -5   3   0       98.48      101.24      3.32 o 
  -4   3   0      802.84      827.16      9.81 o 
  -3   3   0      498.31      494.85      6.20 o 
  -2   3   0     1457.17     1526.54     19.87 o 
  -1   3   0        7.95        7.87      0.84 o 
   0   3   0     1508.48     1573.06     20.88 o 
   1   3   0      831.45      854.02     18.03 o 
   2   3   0      365.30      341.82      9.71 o 
   3   3   0      234.46      244.54      8.64 o 
   4   3   0      194.28      195.76      8.40 o 
   5   3   0      180.04      200.29      9.39 o 
  -8   4   0      204.39      212.11      9.56 o 
  -7   4   0       34.82       34.13      4.18 o 
  -6   4   0      164.73      165.22      4.76 o 
  -5   4   0      120.36      117.80      3.56 o 
  -4   4   0      299.05      288.20      4.43 o 
  -3   4   0      595.90      623.18      9.58 o 
  -2   4   0      108.19       98.19      2.60 o 
  -1   4   0       73.81       68.79      2.29 o 
   0   4   0       92.36       87.57      2.85 o 
   1   4   0      326.18      285.01      8.55 o 
   2   4   0      252.42      236.97      8.25 o 
   3   4   0       24.59       32.81      4.01 o 
   4   4   0      126.44      122.36      7.13 o 
   5   4   0       44.23       38.31      5.31 o 
  -9   5   0       45.11       34.76      4.90 o 
  -8   5   0       59.94       54.34      5.02 o 
  -7   5   0       22.33       21.70      3.79 o 
  -6   5   0       86.23       81.03      3.94 o 
  -5   5   0       45.08       42.83      2.25 o 
  -4   5   0      418.75      409.64      7.45 o 
  -3   5   0        1.84       -0.09      0.69 o 
  -2   5   0      562.20      552.36      8.99 o 
  -1   5   0       35.20       35.01      4.19 o 
   0   5   0       15.05       15.46      2.37 o 
   1   5   0      179.64      164.62      5.71 o 
   2   5   0      103.29      111.39      5.86 o 
   3   5   0      201.43      195.01      8.66 o 
   4   5   0       25.59       22.80      4.40 o 
  -9   6   0        1.27        2.35      2.81 o 
  -8   6   0       43.04       40.38      5.04 o 
  -7   6   0       88.30       81.70      5.67 o 
  -6   6   0       62.04       58.44      4.46 o 
  -5   6   0       41.84       45.90      2.39 o 
  -4   6   0       31.71       29.22      2.04 o 
  -3   6   0      356.12      358.75      6.88 o 
  -2   6   0      656.74      674.33     21.99 o 
  -1   6   0       67.38       68.40      2.91 o 
   0   6   0       10.78       11.14      1.76 o 
   1   6   0       31.99       31.85      4.58 o 
   2   6   0      161.35      167.14      5.75 o 
   3   6   0       23.89       24.21      4.09 o 
  -8   7   0      182.01      159.48      8.54 o 
  -7   7   0       99.62       91.34      6.11 o 
  -6   7   0       56.56       51.48      4.55 o 
  -5   7   0        2.07        1.84      1.78 o 
  -4   7   0      122.76      123.89      5.99 o 
  -3   7   0      148.27      155.34      4.40 o 
  -2   7   0       21.97       22.56      2.10 o 
  -1   7   0      103.96      111.38      5.94 o 
   0   7   0       13.69       13.13      4.89 o 
   1   7   0       30.62       28.85      3.49 o 
   2   7   0        6.69        6.51      2.17 o 
  -8   8   0        9.09        7.79      3.20 o 
  -7   8   0       34.06       30.35      4.36 o 
  -6   8   0       55.70       55.08      4.79 o 
  -5   8   0       57.88       62.50      4.89 o 
  -4   8   0       54.33       53.49      4.28 o 
  -3   8   0       11.18        2.02      2.14 o 
  -2   8   0       78.07       83.28      5.57 o 
  -1   8   0       73.38       79.12      3.78 o 
   0   8   0       36.38       39.65      3.32 o 
  -7   9   0       25.40       21.43      4.13 o 
  -6   9   0       83.90       74.19      5.62 o 
  -5   9   0       32.05       32.75      4.40 o 
  -4   9   0       12.07       13.95      3.45 o 
  -3   9   0       90.03       89.05      6.03 o 
  -2   9   0       38.40       46.35      5.14 o 
  -1   9   0       45.63       47.13      5.21 o 
  -6  10   0        7.38       10.06      3.45 o 
  -5  10   0        8.00        6.10      3.07 o 
  -4  10   0       21.61       23.86      4.15 o 
   3 -10   1       47.83       58.63      5.80 o 
   4 -10   1       11.39        9.46      3.37 o 
   5 -10   1       51.78       51.28      5.48 o 
   6 -10   1       49.95       51.60      5.53 o 
   2  -9   1      137.99      139.81      7.45 o 
   3  -9   1       15.74       12.56      3.19 o 
   4  -9   1       10.94       14.62      3.30 o 
   5  -9   1       68.69       67.79      5.07 o 
   6  -9   1      107.03      120.07      7.08 o 
   7  -9   1       39.59       46.14      5.38 o 
  -1  -8   1        9.69       11.22      3.26 o 
   0  -8   1       45.29       51.67      5.09 o 
   1  -8   1      123.42      133.06      5.88 o 
   2  -8   1        4.91        4.68      1.58 o 
   3  -8   1       44.13       40.65      2.66 o 
   4  -8   1        8.24        7.42      2.32 o 
   5  -8   1       35.71       37.22      4.11 o 
   6  -8   1       83.00       86.40      5.84 o 
   7  -8   1       37.69       40.14      4.91 o 
   8  -8   1      146.05      141.09      8.27 o 
  -2  -7   1        9.85        9.75      3.31 o 
  -1  -7   1       44.45       41.90      2.99 o 
   0  -7   1       54.09       49.07      2.87 o 
   1  -7   1        7.02       10.04      2.80 o 
   2  -7   1      609.94      648.19     11.27 o 
   3  -7   1      262.35      258.51      5.97 o 
   4  -7   1       38.25       34.97      2.32 o 
   5  -7   1        0.71       -1.24      1.01 o 
   6  -7   1       45.77       42.10      4.46 o 
   7  -7   1      148.97      142.61      7.63 o 
   8  -7   1       27.48       36.37      5.23 o 
  -3  -6   1       61.84       49.41      4.22 o 
  -2  -6   1      134.99      137.16      4.95 o 
  -1  -6   1       13.28       16.94      2.13 o 
   0  -6   1       20.37       23.03      4.99 o 
   1  -6   1       21.01       24.05      2.09 o 
   2  -6   1      350.77      349.33      6.84 o 
   3  -6   1      380.51      390.50      7.43 o 
   4  -6   1       35.00       30.83      2.13 o 
   5  -6   1       51.68       48.40      4.11 o 
   6  -6   1       61.03       59.54      3.02 o 
   7  -6   1       36.34       34.06      4.14 o 
   8  -6   1        3.93        8.25      3.09 o 
  -4  -5   1       16.62       20.64      3.56 o 
  -3  -5   1       66.59       62.74      4.19 o 
  -2  -5   1       67.69       66.53      3.15 o 
  -1  -5   1      174.62      181.99      4.85 o 
   0  -5   1       25.83       20.24      2.77 o 
   1  -5   1        0.90        0.75      0.70 o 
   2  -5   1       48.14       45.76      2.00 o 
   3  -5   1      229.64      221.61      6.23 o 
   4  -5   1      351.53      376.60      7.29 o 
   5  -5   1       51.08       44.60      2.40 o 
   6  -5   1      159.11      156.12      4.86 o 
   7  -5   1       97.50       95.94      4.79 o 
   8  -5   1       30.13       29.01      4.46 o 
  -5  -4   1       10.20       13.71      3.67 o 
  -4  -4   1        6.73        6.63      2.75 o 
  -3  -4   1       12.47       14.21      2.68 o 
  -2  -4   1      292.44      285.53      6.36 o 
  -1  -4   1       30.26       24.27      1.72 o 
   0  -4   1     1482.85     1593.45     21.53 o 
   1  -4   1       42.85       40.05      1.68 o 
   2  -4   1       63.80       57.34      2.00 o 
   3  -4   1      618.35      627.19      9.90 o 
   4  -4   1      112.63      104.20      3.27 o 
   5  -4   1      213.69      210.81      5.32 o 
   6  -4   1        2.31        1.37      1.07 o 
   7  -4   1      157.65      158.23      7.79 o 
   8  -4   1       62.15       58.12      5.28 o 
  -6  -3   1      186.56      198.32      9.76 o 
  -5  -3   1      112.67      117.91      6.82 o 
  -4  -3   1       85.26       86.24      5.13 o 
  -3  -3   1       24.51       28.72      3.08 o 
  -2  -3   1       56.97       44.27      2.86 o 
  -1  -3   1      785.69      818.37     12.02 o 
   0  -3   1      323.43      332.87      5.56 o 
   1  -3   1      113.99      113.05      4.41 o 
   2  -3   1       51.84       43.41      1.65 o 
   3  -3   1      551.27      536.69      8.62 o 
   4  -3   1      479.74      481.69      9.82 o 
   5  -3   1        8.06        3.11      1.29 o 
   6  -3   1        1.49        0.98      1.58 o 
   7  -3   1      103.39      104.21      6.45 o 
   8  -3   1       30.40       29.79      3.38 o 
  -6  -2   1      275.23      273.85     10.93 o 
  -5  -2   1      207.21      209.51      8.56 o 
  -4  -2   1       48.52       48.94      3.66 o 
  -3  -2   1       52.85       56.07      3.29 o 
  -2  -2   1      717.97      706.11     14.77 o 
  -1  -2   1       92.75      109.26      2.54 o 
   0  -2   1       22.31       22.37      0.93 o 
   1  -2   1        2.61        2.45      0.80 o 
   2  -2   1      190.53      202.18      3.89 o 
   3  -2   1      789.51      787.09     16.75 o 
   4  -2   1      236.41      217.12      5.04 o 
   5  -2   1      371.16      363.91     11.00 o 
   6  -2   1       48.10       42.37      2.63 o 
   7  -2   1       36.75       33.95      3.16 o 
   8  -2   1        8.39        6.92      2.30 o 
  -7  -1   1       40.29       48.11      5.42 o 
  -6  -1   1      175.57      175.74      8.09 o 
  -5  -1   1      182.25      196.35      7.80 o 
  -4  -1   1      780.29      788.21     17.87 o 
  -3  -1   1      372.32      365.76      6.16 o 
  -2  -1   1      500.00      515.53     10.87 o 
  -1  -1   1      341.03      310.89      5.82 o 
   0  -1   1     1726.39     1734.58     30.63 o 
   1  -1   1     2090.97     2120.65     26.59 o 
   2  -1   1      154.70      168.02      3.49 o 
   3  -1   1       84.50       78.69      2.59 o 
   4  -1   1      579.07      565.55      9.36 o 
   5  -1   1      659.53      621.76     10.76 o 
   6  -1   1        8.05       10.82      1.89 o 
   7  -1   1        7.13       12.49      3.33 o 
  -8   0   1       23.39       30.56      4.69 o 
  -7   0   1       11.05        9.23      2.88 o 
  -6   0   1      246.18      238.59      5.98 o 
  -5   0   1     1213.37     1165.72     16.65 o 
  -3   0   1      130.03      122.22      4.20 o 
  -2   0   1     1054.86     1194.80     22.07 o 
  -1   0   1     2460.72     2515.94     56.11 o 
   0   0   1      914.46      911.91      9.65 o 
   1   0   1      131.84      123.10      2.57 o 
   2   0   1      239.61      271.04      4.85 o 
   3   0   1      114.68      103.17      3.06 o 
   4   0   1       93.58       93.28      4.94 o 
   5   0   1      126.05      115.23      6.20 o 
   6   0   1       14.36       17.42      3.53 o 
   7   0   1       49.03       50.38      5.86 o 
  -8   1   1       34.32       42.31      7.89 o 
  -7   1   1        1.91        0.70      3.00 o 
  -6   1   1      206.74      208.24      8.09 o 
  -5   1   1      614.36      591.50     14.54 o 
  -4   1   1      499.95      451.86     11.12 o 
  -3   1   1     1341.95     1720.00     32.03 o 
  -2   1   1      959.42     1379.48     18.00 o 
  -1   1   1      638.54      709.36     20.03 o 
   0   1   1       10.91       12.25      1.19 o 
   1   1   1      366.45      347.35      8.34 o 
   2   1   1      543.06      572.51     13.27 o 
   3   1   1        8.86        4.50      1.61 o 
   4   1   1       18.81       16.12      2.88 o 
   5   1   1      208.25      211.39      9.00 o 
   6   1   1       83.60       79.74      6.07 o 
  -8   2   1       58.08       55.68      3.40 o 
  -7   2   1       13.41       14.33      3.09 o 
  -6   2   1       18.78       16.77      2.71 o 
  -5   2   1       19.42       13.07      2.36 o 
  -4   2   1     2360.09     2596.82     33.68 o 
  -3   2   1     1134.68     1265.05     28.62 o 
  -2   2   1     2281.04     2969.09     37.42 o 
  -1   2   1     3599.58     3525.87     44.39 o 
   0   2   1      793.46      808.46     16.44 o 
   1   2   1     2690.20     2699.74     49.54 o 
   2   2   1        7.17        3.20      1.44 o 
   3   2   1       76.71       81.70      4.82 o 
   4   2   1        5.00        6.67      2.48 o 
   5   2   1       91.64       95.79      6.52 o 
   6   2   1       51.19       47.91      5.86 o 
  -9   3   1       31.28       42.13      5.44 o 
  -8   3   1      230.29      238.80     10.05 o 
  -7   3   1      151.08      143.94      6.98 o 
  -6   3   1       15.63        9.07      2.42 o 
  -5   3   1      371.89      376.40      6.84 o 
  -4   3   1      490.30      537.17     20.23 o 
  -3   3   1     1109.39     1261.40     37.15 o 
  -2   3   1      312.05      304.77      6.33 o 
  -1   3   1     1566.46     1700.53     39.23 o 
   0   3   1     1659.55     1669.61     32.09 o 
   1   3   1      528.59      486.38     12.26 o 
   2   3   1      353.17      330.16     10.13 o 
   3   3   1       11.87       12.34      2.82 o 
   4   3   1        0.73       -1.23      2.07 o 
   5   3   1       20.56       23.19      4.64 o 
  -9   4   1       38.53       41.25      5.44 o 
  -8   4   1      149.96      154.34      7.93 o 
  -7   4   1      112.67      117.18      6.35 o 
  -6   4   1       87.74       85.21      4.96 o 
  -5   4   1      125.73      115.95      2.61 o 
  -4   4   1      580.34      611.76      7.74 o 
  -3   4   1      198.43      193.09      3.80 o 
  -2   4   1        2.49        0.28      0.51 o 
  -1   4   1      346.82      322.15      6.01 o 
   0   4   1      366.40      356.51     10.03 o 
   1   4   1      688.47      686.57     16.70 o 
   2   4   1      267.63      256.18      9.27 o 
   3   4   1      208.76      213.05      9.00 o 
   4   4   1       17.48       18.22      3.87 o 
  -9   5   1       17.39       13.29      3.61 o 
  -8   5   1       30.60       20.60      3.97 o 
  -7   5   1       46.17       44.21      4.89 o 
  -6   5   1      181.10      189.85      7.82 o 
  -5   5   1       76.97       80.66      2.22 o 
  -4   5   1      222.76      210.56      8.79 o 
  -3   5   1      864.98      914.13     13.29 o 
  -2   5   1      206.35      196.50      6.51 o 
  -1   5   1      436.59      434.66      8.01 o 
   0   5   1       19.07       17.74      1.93 o 
   1   5   1      233.09      225.72      8.64 o 
   2   5   1      331.35      310.70     11.03 o 
   3   5   1      161.79      156.12      8.20 o 
  -9   6   1       23.12       30.20      4.90 o 
  -8   6   1       54.19       46.42      5.37 o 
  -7   6   1      409.46      395.73     12.99 o 
  -6   6   1       13.99        7.57      2.43 o 
  -5   6   1        9.49        8.06      2.49 o 
  -4   6   1      144.13      135.36      6.11 o 
  -3   6   1      603.95      644.04     10.51 o 
  -2   6   1      457.76      468.24      8.57 o 
  -1   6   1        0.88       -0.33      1.06 o 
   0   6   1      115.72      117.23      4.26 o 
   1   6   1       66.45       59.27      3.41 o 
   2   6   1       38.28       40.61      3.57 o 
  -9   7   1       18.74       16.17      3.77 o 
  -8   7   1      182.40      163.78      8.59 o 
  -7   7   1       34.43       41.01      4.80 o 
  -6   7   1       93.96       85.69      5.52 o 
  -5   7   1       19.91       29.98      3.77 o 
  -4   7   1        8.53        5.98      2.17 o 
  -3   7   1      160.46      155.35      7.16 o 
  -2   7   1        2.98        0.79      1.79 o 
  -1   7   1      261.66      289.44      7.18 o 
   0   7   1       48.35       53.00      3.28 o 
   1   7   1       24.15       26.45      2.98 o 
  -8   8   1        3.27       -1.56      2.21 o 
  -7   8   1       92.01       87.41      6.17 o 
  -6   8   1      167.15      180.40      8.44 o 
  -5   8   1       77.49       86.42      5.67 o 
  -4   8   1       12.72       12.24      3.20 o 
  -3   8   1        9.32       12.02      3.07 o 
  -2   8   1      199.11      193.48      8.79 o 
  -1   8   1       34.77       44.41      5.23 o 
   0   8   1       16.31       15.47      3.82 o 
  -8   9   1        7.66        4.85      3.06 o 
  -7   9   1       52.55       59.00      6.09 o 
  -6   9   1       57.85       64.47      5.60 o 
  -5   9   1       58.01       61.86      5.26 o 
  -4   9   1       11.09       19.15      3.81 o 
  -3   9   1       68.63       69.82      5.76 o 
  -2   9   1       27.49       26.38      4.46 o 
  -5  10   1       19.85       22.17      4.25 o 
   5 -10   2       74.13       90.24      6.17 o 
   6 -10   2       81.53       76.13      5.90 o 
   0  -9   2       38.62       33.17      4.79 o 
   1  -9   2       28.30       29.12      4.34 o 
   2  -9   2       33.84       38.50      4.49 o 
   3  -9   2        1.59        1.13      1.55 o 
   4  -9   2       88.04       88.50      5.53 o 
   5  -9   2      139.52      146.63      7.51 o 
   6  -9   2      100.86      108.43      6.78 o 
   7  -9   2       79.27       74.12      5.96 o 
  -1  -8   2       41.69       40.65      4.91 o 
   0  -8   2       42.72       42.54      4.61 o 
   1  -8   2      100.80      106.20      4.17 o 
   2  -8   2       21.16       22.11      2.30 o 
   3  -8   2      203.34      215.85      5.75 o 
   4  -8   2       94.61       95.44      3.80 o 
   5  -8   2       35.19       44.36      3.27 o 
   6  -8   2      134.42      128.45      6.94 o 
   7  -8   2      213.29      207.96      9.68 o 
  -3  -7   2       39.43       41.98      5.42 o 
  -2  -7   2      157.44      141.52      7.89 o 
  -1  -7   2       13.38       15.99      3.19 o 
   0  -7   2       50.95       54.96      2.84 o 
   1  -7   2      146.93      149.58      4.51 o 
   2  -7   2      208.06      203.41      5.19 o 
   3  -7   2      268.60      255.86      6.05 o 
   4  -7   2        3.58        3.94      3.42 o 
   5  -7   2       88.85       88.46      4.80 o 
   6  -7   2       61.12       60.73      3.32 o 
   7  -7   2      225.49      223.86      6.73 o 
   8  -7   2       47.81       44.97      5.49 o 
  -4  -6   2        3.40       -0.12      2.80 o 
  -3  -6   2      131.84      126.11      7.31 o 
  -2  -6   2       69.34       79.44      5.48 o 
  -1  -6   2       73.10       73.35      3.23 o 
   0  -6   2       19.05       18.24      1.85 o 
   1  -6   2      148.63      142.98      6.32 o 
   2  -6   2      210.75      202.97      4.79 o 
   3  -6   2       82.83       74.41      2.90 o 
   4  -6   2      182.85      178.63      8.59 o 
   5  -6   2       88.02       83.82      3.47 o 
   6  -6   2       52.46       56.67      3.14 o 
   7  -6   2      188.05      182.84      6.00 o 
   8  -6   2       81.01       81.94      4.32 o 
  -5  -5   2        0.30       -3.31      2.21 o 
  -4  -5   2       15.42       16.92      3.58 o 
  -3  -5   2       19.13       23.37      2.38 o 
  -2  -5   2      189.14      184.79      5.06 o 
  -1  -5   2      181.80      174.57      4.56 o 
   0  -5   2       25.36       19.47      1.82 o 
   1  -5   2      730.97      757.55     11.53 o 
   2  -5   2      112.33      114.95      3.51 o 
   3  -5   2      581.50      599.43     13.28 o 
   4  -5   2      143.64      139.33      4.14 o 
   5  -5   2      179.13      180.86      5.12 o 
   6  -5   2       46.35       44.18      3.22 o 
   7  -5   2       91.45       92.43      5.82 o 
   8  -5   2      152.85      153.10      8.63 o 
  -5  -4   2       58.66       65.10      5.69 o 
  -4  -4   2       70.91       76.42      3.63 o 
  -3  -4   2       20.49       22.70      2.12 o 
  -2  -4   2      212.26      214.82      5.05 o 
  -1  -4   2      408.12      432.90      9.77 o 
   0  -4   2      182.28      170.22      3.69 o 
   1  -4   2      351.61      349.80      6.00 o 
   2  -4   2      131.63      130.90      3.32 o 
   3  -4   2      807.16      817.36     12.54 o 
   4  -4   2      210.79      202.25      5.05 o 
   5  -4   2      114.24      111.30      3.96 o 
   6  -4   2        3.26        0.34      1.29 o 
   7  -4   2       42.11       37.21      4.67 o 
   8  -4   2      141.00      149.29      6.12 o 
  -5  -3   2      191.25      211.31      8.54 o 
  -4  -3   2        9.87        5.97      2.11 o 
  -3  -3   2      107.15       95.75      3.30 o 
  -2  -3   2      212.31      226.77      6.96 o 
  -1  -3   2      943.63     1002.26     13.93 o 
   0  -3   2      134.55      147.11      3.00 o 
   1  -3   2      365.72      389.23      6.23 o 
   2  -3   2     1040.61     1013.88     14.31 o 
   3  -3   2      590.28      564.84      9.36 o 
   4  -3   2      256.62      242.48      5.67 o 
   5  -3   2      193.79      186.39      9.62 o 
   7  -3   2       70.26       71.85      3.81 o 
  -7  -2   2       20.02       17.27      3.82 o 
  -6  -2   2       59.31       70.73      5.22 o 
  -5  -2   2       72.59       73.61      4.73 o 
  -4  -2   2      138.60      132.56      5.49 o 
  -3  -2   2       36.80       31.05      2.25 o 
  -2  -2   2      308.57      292.14      5.17 o 
  -1  -2   2     2471.62     2489.66     31.29 o 
   0  -2   2      405.92      449.57      8.64 o 
   1  -2   2     3385.51     3433.48     42.73 o 
   2  -2   2      104.08      113.18      3.93 o 
   3  -2   2      330.19      323.44      6.35 o 
   4  -2   2      338.48      339.72     10.20 o 
   5  -2   2      374.91      355.00     10.12 o 
   6  -2   2      265.04      248.02      6.61 o 
   7  -2   2       15.63       10.85      2.34 o 
  -7  -1   2      146.27      155.49      7.82 o 
  -6  -1   2        1.63       -0.54      1.59 o 
  -5  -1   2      498.48      509.98     13.04 o 
  -4  -1   2       30.84       30.97      1.92 o 
  -3  -1   2        8.82        7.12      0.94 o 
  -2  -1   2       62.17       74.19      1.42 o 
  -1  -1   2     1808.41     1728.88     30.94 o 
   0  -1   2     8373.28     8205.87     79.95 o 
   1  -1   2      171.41      166.49      2.20 o 
   2  -1   2       12.67       15.71      1.04 o 
   3  -1   2       61.37       57.74      1.98 o 
   4  -1   2       74.16       66.56      2.86 o 
   5  -1   2      217.27      214.93      6.39 o 
   6  -1   2        0.88       -2.23      1.87 o 
   7  -1   2       41.58       54.20      5.93 o 
  -8   0   2       56.56       57.50      5.33 o 
  -7   0   2       77.68       70.34      3.39 o 
  -6   0   2      486.69      471.01      8.74 o 
  -5   0   2      378.12      376.19     10.38 o 
  -4   0   2       44.16       31.28      2.23 o 
  -3   0   2      166.09      179.71      5.06 o 
  -2   0   2     1791.38     1874.19     23.61 o 
  -1   0   2     1275.76     1377.89     14.43 o 
   0   0   2       25.59       31.51      1.00 o 
   1   0   2      577.35      590.71     12.67 o 
   2   0   2      320.28      298.64      5.86 o 
   3   0   2      241.42      243.24      8.18 o 
   4   0   2       89.55       81.90      5.05 o 
   5   0   2        5.39        4.31      2.44 o 
   6   0   2      135.93      139.21      7.94 o 
  -8   1   2       22.97       23.63      2.74 o 
  -7   1   2      114.14      116.49      6.25 o 
  -6   1   2      183.86      172.88      6.91 o 
  -5   1   2      419.14      392.56     10.54 o 
  -4   1   2      628.40      712.30     15.43 o 
  -3   1   2     1079.03     1357.03     52.13 o 
  -2   1   2      571.89      643.60     15.45 o 
  -1   1   2        1.62        2.54      1.49 o 
   0   1   2       95.60       81.96      1.79 o 
   1   1   2      806.71      820.09     17.40 o 
   2   1   2      331.62      329.69      9.56 o 
   3   1   2      174.06      183.54      7.37 o 
   4   1   2      154.67      150.93      7.35 o 
   5   1   2       85.66       83.63      6.02 o 
   6   1   2       64.10       70.65      6.18 o 
  -9   2   2       88.75      100.07      4.75 o 
  -8   2   2       35.70       42.27      4.94 o 
  -7   2   2      220.69      216.74      8.49 o 
  -6   2   2       86.69       90.72      3.21 o 
  -5   2   2      767.71      914.15     15.16 o 
  -4   2   2     1404.38     1941.70     25.97 o 
  -3   2   2     1712.26     2139.88     61.79 o 
  -2   2   2      359.64      363.70      9.02 o 
  -1   2   2       28.46       37.81      4.51 o 
   0   2   2      348.93      328.74      8.70 o 
   1   2   2       40.62       36.94      2.88 o 
   2   2   2        1.76        0.59      1.23 o 
   3   2   2       50.80       58.50      4.50 o 
   4   2   2       34.91       45.39      4.99 o 
   5   2   2       77.19       74.51      6.17 o 
  -9   3   2       49.85       47.53      5.38 o 
  -8   3   2      190.12      173.68      8.20 o 
  -7   3   2      114.98      112.63      6.05 o 
  -6   3   2      120.03      118.59      3.70 o 
  -5   3   2      365.73      423.47     35.72 o 
  -4   3   2      364.65      451.49      9.44 o 
  -3   3   2     1982.29     2080.59     27.76 o 
  -2   3   2       68.87       80.69      1.74 o 
  -1   3   2      110.85      107.15      4.50 o 
   0   3   2      161.00      146.75      5.67 o 
   1   3   2       95.45       86.08      4.68 o 
   2   3   2       30.14       30.45      3.62 o 
   3   3   2        3.46       -1.05      1.83 o 
   4   3   2       84.19       89.80      6.48 o 
  -9   4   2      101.71       92.29      6.49 o 
  -8   4   2       16.83       12.55      3.38 o 
  -7   4   2       49.29       51.07      4.26 o 
  -6   4   2      131.18      141.26      8.66 o 
  -5   4   2      373.99      412.84     11.28 o 
  -4   4   2      552.16      569.33      7.44 o 
  -3   4   2      440.47      410.70      5.54 o 
  -2   4   2      716.04      746.45     11.07 o 
  -1   4   2      175.60      173.12      6.54 o 
   0   4   2      129.64      119.66      5.62 o 
   1   4   2      152.49      156.11      6.91 o 
   2   4   2       48.52       57.60      4.68 o 
   3   4   2       61.43       68.88      5.61 o 
   4   4   2        3.87        3.08      3.27 o 
  -9   5   2       37.55       44.23      5.50 o 
  -8   5   2       36.50       38.09      4.78 o 
  -7   5   2      215.60      213.84      8.82 o 
  -6   5   2      105.40      121.65      3.95 o 
  -5   5   2      183.46      191.83      5.03 o 
  -4   5   2      125.31      119.05      3.83 o 
  -3   5   2     1241.61     1251.51     17.36 o 
  -2   5   2      988.32     1030.89     15.24 o 
  -1   5   2       28.83       27.50      2.08 o 
   0   5   2       41.43       39.61      3.77 o 
   1   5   2       68.62       67.25      4.94 o 
   2   5   2       93.09       99.13      6.43 o 
   3   5   2        0.59        0.25      2.81 o 
  -9   6   2       48.39       52.20      5.96 o 
  -8   6   2      246.34      226.50      9.92 o 
  -7   6   2      112.66      110.89      6.54 o 
  -6   6   2       15.83       15.65      1.95 o 
  -4   6   2      102.85       95.71      5.29 o 
  -2   6   2       81.22       77.82      4.97 o 
  -1   6   2      140.67      139.77      5.53 o 
   0   6   2       77.21       74.89      3.64 o 
   1   6   2       74.34       77.81      5.91 o 
   2   6   2       19.46       21.09      4.22 o 
  -9   7   2       38.04       32.34      5.05 o 
  -8   7   2       31.04       41.20      5.18 o 
  -7   7   2       74.08       69.00      5.37 o 
  -6   7   2       77.02       77.39      5.39 o 
  -5   7   2      131.90      124.82      6.50 o 
  -4   7   2       38.26       39.69      3.86 o 
  -3   7   2        4.79        3.96      2.12 o 
  -2   7   2      277.49      260.70     10.12 o 
  -1   7   2      135.82      139.01      7.48 o 
   0   7   2       80.77       87.30      6.08 o 
  -8   8   2       17.35       18.08      3.99 o 
  -7   8   2       94.26       88.96      6.25 o 
  -6   8   2      148.28      157.09      8.05 o 
  -5   8   2       54.06       45.87      4.38 o 
  -4   8   2       38.29       33.81      4.50 o 
  -3   8   2       75.55       84.93      5.98 o 
  -2   8   2       65.21       68.10      5.47 o 
  -1   8   2       45.93       50.84      5.67 o 
  -7   9   2       45.17       39.57      5.18 o 
  -6   9   2        4.27        5.93      2.84 o 
  -5   9   2       34.02       35.88      5.02 o 
  -4   9   2       13.82       16.14      3.99 o 
  -3   9   2       14.10       18.08      3.92 o 
   2 -10   3       49.66       47.19      5.18 o 
   0  -9   3       65.77       68.93      5.82 o 
   1  -9   3      155.86      171.24      8.32 o 
   3  -9   3       50.25       44.37      4.22 o 
   4  -9   3       41.44       29.69      4.11 o 
   5  -9   3       53.56       53.29      7.88 o 
   6  -9   3       22.93       29.18      4.27 o 
  -2  -8   3       17.31       19.12      4.36 o 
  -1  -8   3       62.19       63.42      5.43 o 
   0  -8   3       22.38       25.57      3.92 o 
   1  -8   3      175.51      175.35      7.81 o 
   2  -8   3      370.42      387.21     12.05 o 
   3  -8   3      175.04      181.52     11.66 o 
   4  -8   3       40.99       39.86      3.01 o 
   5  -8   3       15.11       16.72      2.27 o 
   6  -8   3       48.75       49.97      3.42 o 
   7  -8   3       28.76       30.33      3.20 o 
  -3  -7   3       56.31       61.89      6.36 o 
  -2  -7   3       72.24       70.29      5.61 o 
  -1  -7   3        9.64       12.51      3.17 o 
   0  -7   3        7.10        8.89      2.62 o 
   1  -7   3       63.62       63.24      4.35 o 
   2  -7   3      415.58      418.40      8.20 o 
   3  -7   3      275.95      285.96      6.58 o 
   4  -7   3       78.79       78.69      3.42 o 
   5  -7   3      154.70      163.13      5.30 o 
   6  -7   3       73.58       76.18      4.54 o 
   7  -7   3       24.55       28.17      4.02 o 
  -4  -6   3       39.88       42.77      5.52 o 
  -3  -6   3      104.79      108.11      6.82 o 
  -2  -6   3       84.12       81.05      5.59 o 
  -1  -6   3      271.79      277.05      9.78 o 
   0  -6   3        2.55        1.81      1.14 o 
   1  -6   3      121.75      119.46      4.35 o 
   2  -6   3      281.02      278.71      5.95 o 
   3  -6   3      296.94      285.86      6.35 o 
   4  -6   3      364.56      356.71     14.04 o 
   5  -6   3      140.23      147.82      4.88 o 
   6  -6   3      344.48      335.97      8.24 o 
   7  -6   3       36.70       35.03      3.21 o 
  -5  -5   3       28.10       30.77      5.00 o 
  -4  -5   3       46.85       45.87      5.18 o 
  -3  -5   3      152.13      149.05      7.37 o 
  -2  -5   3      240.02      243.74      9.06 o 
  -1  -5   3      347.73      338.10      6.53 o 
   0  -5   3      704.37      707.10     10.91 o 
   1  -5   3       77.11       72.41      2.47 o 
   2  -5   3      237.13      239.84      5.18 o 
   3  -5   3      322.22      312.30      6.55 o 
   4  -5   3      193.16      191.57      5.25 o 
   5  -5   3      162.95      157.93      6.29 o 
   6  -5   3      136.25      147.86      5.22 o 
   7  -5   3       84.36       87.19      9.31 o 
  -6  -4   3       74.23       73.28      6.23 o 
  -5  -4   3       74.82       71.73      5.66 o 
  -4  -4   3       71.17       69.88      5.03 o 
  -3  -4   3       47.42       46.03      2.40 o 
  -2  -4   3      128.91      118.00      3.34 o 
  -1  -4   3     1101.15     1135.15     15.79 o 
   0  -4   3      253.68      251.09      5.77 o 
   1  -4   3       23.03       20.26      1.40 o 
   2  -4   3      284.31      282.26      5.64 o 
   3  -4   3      599.50      618.78     10.45 o 
   4  -4   3      311.92      291.20      6.62 o 
   5  -4   3        0.95        0.09      1.17 o 
   6  -4   3      142.49      141.68      7.30 o 
   7  -4   3      134.26      137.06     11.07 o 
  -6  -3   3       58.41       56.79      5.30 o 
  -5  -3   3       56.56       58.19      4.84 o 
  -4  -3   3        1.12        0.05      1.02 o 
  -3  -3   3      336.52      352.40      6.68 o 
  -2  -3   3      323.19      314.70      5.64 o 
  -1  -3   3      291.90      268.91      7.71 o 
   0  -3   3      409.36      401.04      8.03 o 
   1  -3   3      148.03      166.47      3.72 o 
   2  -3   3     1344.89     1373.77     15.20 o 
   3  -3   3      443.54      435.89      8.12 o 
   4  -3   3      416.69      385.28      8.03 o 
   5  -3   3       84.67       82.54      2.92 o 
   6  -3   3      166.98      158.00      9.48 o 
   7  -3   3       33.34       28.33      4.79 o 
  -5  -2   3       46.50       52.16      3.76 o 
  -4  -2   3      335.16      356.21      6.98 o 
  -3  -2   3      452.28      466.82      7.70 o 
  -2  -2   3      173.96      160.55      3.10 o 
  -1  -2   3      703.86      655.58     13.80 o 
   0  -2   3     2117.18     2176.72     21.57 o 
   1  -2   3      483.28      524.06      8.00 o 
   2  -2   3        9.05        7.05      0.70 o 
   3  -2   3      116.78      114.28      2.87 o 
   4  -2   3      785.03      773.54     10.45 o 
   5  -2   3      112.52      108.53      4.11 o 
   6  -2   3       33.60       31.03      4.44 o 
  -7  -1   3       13.25       23.23      3.62 o 
  -6  -1   3       56.84       63.65      2.90 o 
  -5  -1   3      382.49      395.77      7.12 o 
  -4  -1   3       97.12       99.44      2.29 o 
  -3  -1   3       14.15       16.01      2.21 o 
  -2  -1   3      337.34      346.09      5.25 o 
  -1  -1   3      347.17      353.15      5.23 o 
   0  -1   3     1471.29     1451.61     15.60 o 
   1  -1   3        5.70        2.61      0.56 o 
   2  -1   3       24.95       17.58      2.31 o 
   3  -1   3      249.70      243.51      5.86 o 
   4  -1   3      345.24      343.56     11.24 o 
   5  -1   3       62.60       62.20      5.04 o 
   6  -1   3       43.65       42.18      5.27 o 
  -8   0   3        3.04        4.81      1.80 o 
  -7   0   3        2.34        1.28      1.87 o 
  -6   0   3       42.00       44.95      3.36 o 
  -5   0   3      192.87      190.90      6.35 o 
  -4   0   3       25.94       34.92      2.34 o 
  -3   0   3      465.06      499.06      8.85 o 
  -2   0   3      219.87      221.21      3.19 o 
  -1   0   3      138.43      124.99      2.21 o 
   0   0   3     1158.44     1175.40     16.52 o 
   1   0   3      355.57      348.62      5.16 o 
   2   0   3      909.58      919.35     14.23 o 
   3   0   3        4.67        2.54      1.73 o 
   4   0   3      286.84      275.45     10.26 o 
   5   0   3      101.80      106.01      6.75 o 
   6   0   3       59.78       48.79      5.93 o 
  -7   1   3        8.39        8.64      2.37 o 
  -6   1   3       25.23       19.98      2.62 o 
  -5   1   3       39.28       34.67      2.74 o 
  -4   1   3      705.60      748.46     11.43 o 
  -3   1   3       54.22       52.38      1.38 o 
  -2   1   3      944.55      963.39     10.72 o 
  -1   1   3      163.84      154.02      2.75 o 
   0   1   3      558.04      562.03      8.00 o 
   1   1   3      696.17      718.29     16.46 o 
   2   1   3       35.35       22.07      2.97 o 
   3   1   3       27.26       19.48      3.37 o 
   4   1   3       68.43       68.37      5.38 o 
   5   1   3       70.41       68.36      5.91 o 
  -9   2   3      106.36      102.47      6.78 o 
  -8   2   3      206.71      184.91      8.15 o 
  -7   2   3      104.59       87.02      3.47 o 
  -6   2   3        1.61        0.76      0.94 o 
  -5   2   3       96.59      110.52      5.34 o 
  -4   2   3       38.17       35.35      1.20 o 
  -3   2   3        1.12        1.13      0.69 o 
  -2   2   3       21.77       16.35      1.37 o 
  -1   2   3        3.55        2.54      0.83 o 
   0   2   3      537.94      524.19     12.97 o 
   1   2   3      195.33      180.02      6.89 o 
   2   2   3      207.52      227.04      8.71 o 
   3   2   3        0.53       -0.24      1.89 o 
   4   2   3       36.52       46.09      5.39 o 
  -9   3   3       76.73       62.78      5.40 o 
  -8   3   3      169.96      175.51      8.10 o 
  -7   3   3       77.24       79.59      3.33 o 
  -6   3   3       14.87       16.49      4.05 o 
  -5   3   3      251.34      302.11      6.41 o 
  -4   3   3      190.77      197.25      6.15 o 
  -3   3   3       87.61       97.42      5.31 o 
  -2   3   3        0.90        2.21      0.89 o 
  -1   3   3        3.16        1.04      1.33 o 
   0   3   3      399.93      379.14     10.96 o 
   1   3   3      179.83      177.70      7.44 o 
   2   3   3      237.64      213.08      8.83 o 
   3   3   3       77.31       74.60      5.75 o 
   4   3   3       26.83       25.98      4.60 o 
  -9   4   3       35.51       34.26      4.87 o 
  -8   4   3       82.01       89.12      5.98 o 
  -7   4   3       58.63       66.40      3.14 o 
  -6   4   3      476.16      594.19     10.79 o 
  -5   4   3      128.85      131.21      4.08 o 
  -4   4   3      505.31      468.53      8.78 o 
  -3   4   3      186.16      183.27     10.22 o 
  -2   4   3      104.01      103.74      5.09 o 
  -1   4   3       59.58       52.88      3.91 o 
   0   4   3       64.65       54.69      4.22 o 
   1   4   3       90.40       89.68      5.62 o 
   2   4   3      164.66      169.95      8.49 o 
   3   4   3       39.93       45.73      5.80 o 
  -9   5   3       34.22       34.87      4.91 o 
  -8   5   3      101.55      112.63      6.81 o 
  -7   5   3      465.73      531.67     15.46 o 
  -6   5   3        1.29       -0.88      1.04 o 
  -5   5   3       40.37       39.41      3.00 o 
  -4   5   3      357.64      343.30      7.56 o 
  -3   5   3      234.89      233.49      8.34 o 
  -2   5   3      216.16      217.19      8.30 o 
  -1   5   3      132.79      110.66      5.96 o 
   0   5   3       41.63       40.53      4.52 o 
   1   5   3        1.28        1.85      2.49 o 
   2   5   3       17.49       13.41      3.82 o 
  -9   6   3       16.84        9.58      3.24 o 
  -8   6   3      221.47      229.69     10.03 o 
  -7   6   3       17.28       11.97      3.09 o 
  -6   6   3       83.67       81.35      3.62 o 
  -5   6   3       16.08       16.35      5.63 o 
  -4   6   3      131.75      116.83      6.20 o 
  -3   6   3      129.56      123.65      6.34 o 
  -2   6   3        6.31        3.79      2.18 o 
  -1   6   3      247.04      250.11      9.94 o 
   0   6   3       14.62       19.29      3.72 o 
   1   6   3        1.46       -2.16      2.12 o 
  -9   7   3       12.74       20.25      4.28 o 
  -8   7   3        7.07        2.82      2.79 o 
  -7   7   3      172.47      169.45      8.33 o 
  -6   7   3      232.34      218.19      9.23 o 
  -5   7   3       57.60       55.95      4.64 o 
  -4   7   3       76.47       61.89      4.96 o 
  -3   7   3       52.63       47.88      4.50 o 
  -2   7   3      169.81      173.35      8.48 o 
  -1   7   3       29.62       32.02      4.50 o 
   0   7   3        3.90        3.67      2.74 o 
  -8   8   3        9.77       12.52      3.43 o 
  -7   8   3       82.37       82.41      6.31 o 
  -6   8   3       53.25       57.49      5.09 o 
  -5   8   3       23.23       28.14      4.23 o 
  -4   8   3       37.56       40.25      5.03 o 
  -3   8   3       43.16       50.55      5.58 o 
  -2   8   3       39.97       44.95      5.40 o 
  -7   9   3        4.64        0.95      2.93 o 
  -6   9   3       34.15       47.66      5.55 o 
  -5   9   3       13.90       18.23      4.17 o 
  -4   9   3        5.57        5.87      3.24 o 
   2 -10   4       10.63       10.96      3.53 o 
   3 -10   4        1.71        0.12      2.61 o 
   4 -10   4       27.30       34.40      4.75 o 
   0  -9   4       40.07       42.37      5.15 o 
   1  -9   4       27.07       36.25      4.76 o 
   2  -9   4       16.35       13.93      3.28 o 
   3  -9   4       23.77       19.94      3.65 o 
   4  -9   4        7.98        8.87      2.77 o 
   5  -9   4        0.29        0.19      2.48 o 
   6  -9   4       75.26       71.83      5.79 o 
  -2  -8   4       71.78       76.83      6.11 o 
  -1  -8   4       19.36       20.06      3.87 o 
   0  -8   4       79.97       77.93      5.69 o 
   1  -8   4       49.47       50.75      4.55 o 
   2  -8   4       84.47       78.91      5.29 o 
   3  -8   4       41.17       50.18      4.48 o 
   4  -8   4        3.04        0.41      2.08 o 
   5  -8   4        0.45        1.00      1.44 o 
   6  -8   4       41.49       43.90      3.56 o 
  -3  -7   4       83.39       86.51      6.42 o 
  -2  -7   4       41.90       45.54      5.10 o 
  -1  -7   4       45.01       48.47      4.59 o 
   0  -7   4      123.74      117.68      6.25 o 
   1  -7   4       66.91       66.34      4.66 o 
   2  -7   4      259.12      248.87      9.15 o 
   3  -7   4       48.55       45.80      2.63 o 
   4  -7   4       66.65       71.97      3.46 o 
   5  -7   4        0.49       -0.50      1.30 o 
   6  -7   4       33.47       36.83      4.75 o 
   7  -7   4       44.20       44.09      4.36 o 
  -4  -6   4       20.95       27.11      4.79 o 
  -3  -6   4       97.01       95.83      6.28 o 
  -2  -6   4      120.78      134.46      6.97 o 
  -1  -6   4       93.74       99.85      5.65 o 
   0  -6   4      253.64      247.72      8.77 o 
   1  -6   4      435.07      445.96     12.45 o 
   2  -6   4      287.95      298.45      6.36 o 
   3  -6   4      138.85      134.56      4.25 o 
   4  -6   4      158.08      156.91      5.45 o 
   5  -6   4        2.19        2.42      1.44 o 
   6  -6   4       14.26       14.64      2.36 o 
   7  -6   4       15.45       19.53      2.96 o 
  -5  -5   4       62.79       66.58      5.87 o 
  -4  -5   4      111.32      108.97      6.74 o 
  -3  -5   4       14.67       19.87      3.41 o 
  -2  -5   4      240.86      254.76      9.22 o 
  -1  -5   4       53.51       51.35      3.80 o 
   0  -5   4      392.21      356.94     10.35 o 
   1  -5   4      180.60      178.30      4.13 o 
   2  -5   4      170.54      170.60      4.38 o 
   3  -5   4      537.35      566.00     10.33 o 
   4  -5   4      255.88      252.70      6.36 o 
   5  -5   4        8.06        8.84      1.80 o 
   6  -5   4        1.62       -1.97      1.83 o 
   7  -5   4       32.04       35.62      2.98 o 
  -6  -4   4       80.08       89.87      6.75 o 
  -5  -4   4      204.63      210.25      9.39 o 
  -4  -4   4        4.39        2.82      2.09 o 
  -3  -4   4      222.81      233.46      8.69 o 
  -2  -4   4      486.44      460.89     12.43 o 
  -1  -4   4      110.91      110.47      4.98 o 
   0  -4   4       57.35       52.36      1.76 o 
   1  -4   4       13.19       15.98      1.41 o 
   2  -4   4     1544.66     1524.38     21.37 o 
   3  -4   4      340.84      335.73      7.17 o 
   4  -4   4      445.86      457.95      9.35 o 
   5  -4   4      109.12      110.19      3.51 o 
   6  -4   4       14.48       11.74      1.90 o 
  -7  -3   4       29.29       30.55      4.73 o 
  -6  -3   4      120.92      130.13      7.31 o 
  -5  -3   4        0.52       -2.29      1.53 o 
  -4  -3   4      409.71      405.37     12.17 o 
  -3  -3   4      223.07      219.07      7.75 o 
  -2  -3   4     1425.19     1386.04     27.63 o 
  -1  -3   4      500.05      467.97     11.51 o 
   0  -3   4       79.84       77.82      3.83 o 
   1  -3   4     1070.94     1082.17     15.45 o 
   2  -3   4       25.26       23.01      1.66 o 
   3  -3   4      173.34      167.75      3.71 o 
   4  -3   4      439.52      426.21      7.12 o 
   5  -3   4      301.18      293.35      6.08 o 
   6  -3   4       67.16       64.26      5.50 o 
  -7  -2   4       64.34       67.94      5.48 o 
  -6  -2   4       36.40       37.53      4.33 o 
  -5  -2   4      452.51      448.89     12.88 o 
  -4  -2   4      169.82      173.08      4.19 o 
  -3  -2   4       14.17       13.21      1.03 o 
  -2  -2   4      656.72      691.13     15.05 o 
  -1  -2   4     1005.67     1042.17     20.92 o 
   0  -2   4     2071.64     2130.94     22.62 o 
   1  -2   4       10.10        8.49      1.16 o 
   2  -2   4       46.70       44.10      1.40 o 
   3  -2   4       94.41       94.89      3.66 o 
   4  -2   4      221.20      223.42      6.31 o 
   5  -2   4      248.82      250.34     10.29 o 
   6  -2   4        8.87        6.69      3.22 o 
  -8  -1   4       11.87       16.98      3.67 o 
  -7  -1   4       34.74       35.80      4.37 o 
  -6  -1   4      237.84      222.77      8.39 o 
  -5  -1   4      274.18      268.05      5.39 o 
  -4  -1   4      159.71      141.12      3.91 o 
  -3  -1   4       65.92       68.98      1.96 o 
  -2  -1   4      581.86      616.03      8.71 o 
  -1  -1   4     1053.20     1099.12     12.32 o 
   0  -1   4      858.26      872.54     10.35 o 
   1  -1   4      502.92      497.37      6.85 o 
   2  -1   4      488.12      492.77      9.12 o 
   3  -1   4      206.89      192.81      5.50 o 
   4  -1   4       60.24       65.35      5.12 o 
   5  -1   4      125.81      124.63      7.38 o 
  -6   0   4      224.13      212.05      5.26 o 
  -5   0   4      350.49      348.20      6.61 o 
  -4   0   4     1106.07     1112.52     16.31 o 
  -3   0   4      290.02      309.89      5.19 o 
  -2   0   4      152.35      152.35      2.70 o 
  -1   0   4      929.71      947.73     11.04 o 
   0   0   4      399.53      424.90      6.05 o 
   1   0   4      660.06      684.98      9.08 o 
   2   0   4      315.96      311.35      6.97 o 
   3   0   4      114.63      111.80      6.25 o 
   4   0   4       79.51       76.18      5.73 o 
   5   0   4       79.21       76.81      6.30 o 
  -8   1   4        4.06        5.62      2.26 o 
  -7   1   4       58.84       53.69      4.00 o 
  -6   1   4       22.43       26.17      1.67 o 
  -5   1   4      216.30      206.61      3.84 o 
  -4   1   4     1184.56     1213.51     13.82 o 
  -3   1   4      199.95      195.70      3.25 o 
  -2   1   4      508.21      515.33      6.66 o 
  -1   1   4       25.60       20.42      1.19 o 
   0   1   4      428.78      443.04      6.48 o 
   1   1   4      154.48      143.03      6.17 o 
   2   1   4       54.16       48.61      4.14 o 
   3   1   4      124.37      125.08      6.97 o 
   4   1   4       13.73        8.71      3.21 o 
  -9   2   4        7.25        8.15      3.04 o 
  -8   2   4       92.56       83.73      5.32 o 
  -7   2   4        0.78       -1.37      1.27 o 
  -6   2   4        0.71        0.06      1.19 o 
  -5   2   4        9.25        7.62      1.39 o 
  -4   2   4      516.27      511.54      6.64 o 
  -3   2   4      471.54      475.50      6.18 o 
  -2   2   4        4.58        8.37      0.87 o 
  -1   2   4      543.21      533.49      9.51 o 
   0   2   4      550.24      550.84     14.24 o 
   1   2   4      254.73      232.44      8.63 o 
   2   2   4       67.13       70.06      5.09 o 
   3   2   4       35.98       34.69      4.92 o 
   4   2   4       65.35       70.13      6.23 o 
  -9   3   4       46.59       43.74      5.05 o 
  -8   3   4        7.66        9.91      2.90 o 
  -7   3   4        2.23        3.76      1.92 o 
  -6   3   4       83.95       94.12      3.60 o 
  -5   3   4       70.27       76.06      3.12 o 
  -4   3   4      350.24      365.76      7.49 o 
  -3   3   4      133.85      127.13      3.87 o 
  -2   3   4      291.19      292.07      6.53 o 
  -1   3   4      347.98      330.71     10.24 o 
   0   3   4      189.81      188.59      7.72 o 
   1   3   4      178.49      171.78      7.88 o 
   2   3   4       73.73       65.64      5.32 o 
   3   3   4       87.77       81.94      6.42 o 
  -9   4   4       26.32       26.11      4.33 o 
  -8   4   4       36.59       43.64      4.74 o 
  -7   4   4      114.69      134.37      4.63 o 
  -6   4   4       42.69       50.42      4.02 o 
  -5   4   4        2.92       -0.64      1.05 o 
  -4   4   4       60.80       56.13      2.86 o 
  -3   4   4      417.50      428.81      8.71 o 
  -2   4   4      150.79      142.13      6.42 o 
  -1   4   4        2.60       -0.16      1.63 o 
   0   4   4       32.14       30.25      3.97 o 
   1   4   4      136.34      133.03      7.36 o 
   2   4   4       72.75       86.33      6.59 o 
  -9   5   4       52.90       69.02      5.84 o 
  -8   5   4      163.49      164.30      8.15 o 
  -7   5   4       17.65       20.84      3.99 o 
  -6   5   4        1.39        1.18      1.21 o 
  -5   5   4        9.49        3.05      1.42 o 
  -4   5   4       29.06       32.38      5.03 o 
  -3   5   4      132.18      123.07      6.23 o 
  -2   5   4        1.88        2.85      2.03 o 
  -1   5   4       64.54       65.93      5.12 o 
   0   5   4       72.09       72.91      5.57 o 
   1   5   4       87.21       86.60      6.42 o 
  -9   6   4       37.08       39.89      5.09 o 
  -8   6   4       61.23       59.47      5.33 o 
  -7   6   4       70.45       69.63      3.60 o 
  -6   6   4       99.26       85.73      3.95 o 
  -5   6   4       67.87       65.47      5.43 o 
  -4   6   4        1.07       -0.11      1.79 o 
  -3   6   4       19.37       22.34      3.72 o 
  -2   6   4       97.08      106.17      6.50 o 
  -1   6   4       33.76       26.32      4.07 o 
   0   6   4       19.82       18.42      3.87 o 
  -9   7   4       15.26       16.86      4.17 o 
  -8   7   4       35.04       36.68      4.91 o 
  -7   7   4       85.16       86.50      8.69 o 
  -6   7   4      148.68      125.43      7.11 o 
  -5   7   4        9.62        9.03      2.90 o 
  -4   7   4       11.56       14.66      3.43 o 
  -3   7   4       15.56       16.82      3.56 o 
  -2   7   4        9.60        7.73      3.09 o 
  -1   7   4        2.60        4.02      2.82 o 
  -8   8   4       13.56        8.98      3.39 o 
  -7   8   4       27.50       21.84      4.15 o 
  -6   8   4        5.58        4.96      2.96 o 
  -5   8   4       47.24       41.72      5.21 o 
  -4   8   4        1.14        4.88      2.76 o 
  -3   8   4       21.44       28.93      4.75 o 
   0  -9   5        2.64        3.52      3.00 o 
   1  -9   5       55.72       65.20      5.59 o 
   2  -9   5       35.12       39.80      5.06 o 
   3  -9   5       25.33       19.64      3.80 o 
   4  -9   5       14.98        8.20      3.33 o 
  -2  -8   5       26.17       30.69      5.07 o 
  -1  -8   5        8.33        3.91      2.81 o 
   0  -8   5        0.82       -2.08      2.08 o 
   1  -8   5        8.66       11.80      3.19 o 
   2  -8   5       85.39       83.90      5.66 o 
   3  -8   5       41.77       36.59      4.47 o 
   4  -8   5       20.64       26.41      4.24 o 
   5  -8   5       78.55       77.33      5.97 o 
  -3  -7   5       73.78       77.91      6.08 o 
  -2  -7   5      112.37      116.55      7.03 o 
  -1  -7   5       37.40       43.93      4.71 o 
   0  -7   5        8.91        3.74      2.31 o 
   1  -7   5       56.18       49.16      4.22 o 
   2  -7   5       45.19       38.12      4.25 o 
   3  -7   5       22.04       22.20      3.63 o 
   4  -7   5       36.15       39.79      4.63 o 
   5  -7   5       82.33       92.19      4.20 o 
   6  -7   5       48.46       50.09      3.99 o 
  -4  -6   5       51.21       54.81      6.03 o 
  -3  -6   5       93.03      100.67      6.40 o 
  -2  -6   5      165.17      164.70      7.86 o 
  -1  -6   5      144.41      138.71      6.74 o 
   0  -6   5      103.93      103.08      5.57 o 
   1  -6   5       19.26       18.05      2.99 o 
   2  -6   5        3.51        2.29      1.94 o 
   3  -6   5        7.95        6.77      2.60 o 
   4  -6   5        2.56        2.66      1.40 o 
   5  -6   5       62.93       67.87      3.64 o 
   6  -6   5        4.62        5.46      1.77 o 
  -5  -5   5       23.44       31.82      4.90 o 
  -4  -5   5       36.54       45.03      4.99 o 
  -3  -5   5        0.60        1.92      1.97 o 
  -2  -5   5      238.34      237.17      8.90 o 
  -1  -5   5      412.32      408.26     11.90 o 
   0  -5   5       35.65       33.64      3.24 o 
   1  -5   5       29.96       29.17      3.40 o 
   2  -5   5       69.59       84.11      3.15 o 
   3  -5   5      229.82      231.54      6.09 o 
   4  -5   5        7.52        4.12      2.29 o 
   5  -5   5        2.06        1.81      1.34 o 
   6  -5   5        6.12        5.53      2.46 o 
  -6  -4   5       32.39       39.84      5.14 o 
  -5  -4   5       25.19       32.20      4.45 o 
  -4  -4   5        7.14        5.33      2.43 o 
  -3  -4   5      201.14      201.57      7.95 o 
  -2  -4   5      270.19      255.85      8.64 o 
  -1  -4   5      363.82      316.55      9.55 o 
   0  -4   5      118.63      114.94      5.33 o 
   1  -4   5      236.81      237.51      3.94 o 
   2  -4   5      434.55      439.24      6.53 o 
   3  -4   5      143.89      147.76      3.66 o 
   4  -4   5        0.54       -1.32      0.88 o 
   5  -4   5       25.41       28.71      4.27 o 
   6  -4   5        1.87        2.52      1.87 o 
  -7  -3   5       40.27       43.57      5.32 o 
  -6  -3   5       79.08       82.23      5.85 o 
  -5  -3   5       34.74       34.83      4.14 o 
  -4  -3   5      313.95      315.43     10.25 o 
  -3  -3   5      140.89      135.30      5.83 o 
  -2  -3   5       30.70       29.62      2.94 o 
  -1  -3   5      682.29      661.13     15.39 o 
   0  -3   5      316.87      337.40      6.02 o 
   1  -3   5      248.38      253.81      4.39 o 
   2  -3   5        0.94        0.52      0.79 o 
   3  -3   5      240.27      231.92      6.16 o 
   4  -3   5      103.44      107.59      4.43 o 
   5  -3   5       24.02       27.06      3.03 o 
  -7  -2   5       77.40       71.15      5.38 o 
  -6  -2   5      107.72       98.41      5.84 o 
  -5  -2   5      173.78      180.85      7.49 o 
  -4  -2   5      124.63      132.55      5.75 o 
  -3  -2   5        0.69        0.63      1.10 o 
  -2  -2   5      151.91      141.55      5.33 o 
  -1  -2   5      558.60      541.81      6.98 o 
   0  -2   5      373.64      358.87      5.38 o 
   1  -2   5      121.00      114.34      3.42 o 
   2  -2   5       24.61       26.73      2.30 o 
   3  -2   5      542.22      553.16     10.88 o 
   4  -2   5       65.63       65.12      4.14 o 
   5  -2   5       45.97       45.83      5.38 o 
  -8  -1   5       24.72       18.67      3.64 o 
  -7  -1   5       33.63       34.46      4.12 o 
  -6  -1   5      220.87      229.86      8.49 o 
  -5  -1   5      307.05      306.55      9.38 o 
  -4  -1   5       81.80       71.91      2.28 o 
  -3  -1   5      769.51      792.64     11.19 o 
  -2  -1   5       72.02       60.58      2.34 o 
  -1  -1   5      652.93      651.58      8.31 o 
   0  -1   5      393.92      400.68      7.93 o 
   1  -1   5      278.91      271.45      4.84 o 
   2  -1   5      145.51      149.66      4.72 o 
   3  -1   5       98.96       95.97      4.11 o 
   4  -1   5      128.10      126.77      7.52 o 
   5  -1   5       47.14       39.49      5.58 o 
  -7   0   5       72.88       67.83      4.59 o 
  -6   0   5      276.68      270.78      8.67 o 
  -5   0   5      235.57      225.57      8.11 o 
  -4   0   5      476.58      515.79      7.01 o 
  -3   0   5      425.02      437.19      6.04 o 
  -2   0   5      186.60      198.35      3.53 o 
  -1   0   5      301.81      299.13      4.86 o 
   0   0   5      153.23      149.00      3.32 o 
   1   0   5      345.21      355.53      7.59 o 
   2   0   5        1.60        1.41      1.52 o 
   3   0   5       86.97       94.26      6.34 o 
   4   0   5       56.99       56.00      5.33 o 
  -8   1   5       90.07       82.42      5.68 o 
  -7   1   5       79.62       74.41      3.38 o 
  -6   1   5       68.96       58.69      3.83 o 
  -5   1   5      168.00      161.64      5.08 o 
  -4   1   5      223.41      210.65      3.71 o 
  -3   1   5      399.55      399.89      5.72 o 
  -2   1   5       52.50       52.43      1.76 o 
  -1   1   5      199.81      181.68      3.68 o 
   0   1   5      343.35      338.83      7.04 o 
   1   1   5      406.13      406.06     12.29 o 
   2   1   5       25.07       21.83      3.58 o 
   3   1   5       19.08       20.57      4.03 o 
   4   1   5       63.83       76.33      6.46 o 
  -8   2   5       75.80       80.45      3.78 o 
  -7   2   5       43.99       48.70      2.80 o 
  -6   2   5       60.65       60.81      2.97 o 
  -5   2   5      880.78      894.26     14.45 o 
  -4   2   5      191.87      198.35      5.06 o 
  -3   2   5      266.08      247.94      5.78 o 
  -2   2   5      119.96      111.44      2.67 o 
  -1   2   5      267.19      254.25      8.59 o 
   0   2   5      458.26      464.06     13.36 o 
   1   2   5      135.60      128.27      6.79 o 
   2   2   5       91.22       95.67      6.32 o 
   3   2   5       34.20       32.78      5.09 o 
  -9   3   5       24.90       30.39      4.52 o 
  -8   3   5       34.28       43.73      3.24 o 
  -7   3   5       24.08       31.16      6.57 o 
  -6   3   5      511.24      527.51     10.26 o 
  -5   3   5      204.42      202.97      5.51 o 
  -4   3   5      309.24      313.50      7.12 o 
  -3   3   5      375.09      378.75      8.00 o 
  -2   3   5      144.97      153.75      5.11 o 
  -1   3   5      129.28      129.65      6.43 o 
   0   3   5       24.17       16.51      3.24 o 
   1   3   5      215.94      212.68      9.41 o 
   2   3   5       80.12       81.74      6.50 o 
  -9   4   5       12.38       14.25      3.48 o 
  -8   4   5       24.71       34.78      3.04 o 
  -7   4   5      128.39      145.15      5.07 o 
  -6   4   5       63.48       54.29      3.13 o 
  -5   4   5      122.05      123.16      4.41 o 
  -4   4   5      200.99      206.07      5.81 o 
  -3   4   5      337.56      334.55     10.88 o 
  -1   4   5        3.44        0.51      1.94 o 
   0   4   5      123.85      118.50      6.96 o 
   1   4   5       49.08       55.10      5.28 o 
  -9   5   5       15.24       15.11      3.63 o 
  -8   5   5       95.64      104.32      4.59 o 
  -7   5   5        0.41       -0.90      1.38 o 
  -6   5   5        7.71        5.91      1.73 o 
  -5   5   5       66.06       59.05      3.26 o 
  -4   5   5      119.87      113.90      4.51 o 
  -3   5   5      169.06      161.14      7.64 o 
  -1   5   5      263.31      258.16     10.69 o 
   0   5   5       31.35       39.50      5.15 o 
  -9   6   5        9.68       10.20      3.42 o 
  -8   6   5       27.93       26.83      3.54 o 
  -7   6   5       88.19       93.36      7.64 o 
  -6   6   5       56.71       60.75      3.57 o 
  -5   6   5       16.34       20.15      2.62 o 
  -4   6   5       16.12       18.31      3.45 o 
  -3   6   5       45.96       49.73      4.78 o 
  -2   6   5       72.70       71.24      5.77 o 
  -1   6   5       44.19       39.52      5.06 o 
  -8   7   5        0.72       -1.39      1.56 o 
  -7   7   5       48.48       54.10      4.02 o 
  -6   7   5        0.74       -1.04      1.62 o 
  -5   7   5        3.34        4.40      2.81 o 
  -4   7   5       13.35       18.28      3.77 o 
  -3   7   5        6.56        6.82      3.10 o 
  -6   8   5       14.45       13.01      3.62 o 
  -5   8   5        5.41        5.63      3.14 o 
   0  -9   6       19.57       27.18      4.79 o 
   1  -9   6       48.67       39.30      5.10 o 
   2  -9   6       52.72       55.56      5.84 o 
   3  -9   6       57.18       59.86      5.41 o 
   4  -9   6        1.11        6.97      3.19 o 
  -2  -8   6        6.33        8.83      3.63 o 
  -1  -8   6       20.69       22.73      4.06 o 
   0  -8   6       29.15       34.53      4.75 o 
   1  -8   6       52.85       49.83      4.73 o 
   2  -8   6      156.83      135.86      7.46 o 
   3  -8   6       94.61       93.45      6.42 o 
   4  -8   6       11.80        7.42      3.07 o 
   5  -8   6       39.47       40.35      5.29 o 
  -3  -7   6       47.13       48.45      5.63 o 
  -2  -7   6        0.27       -0.37      2.31 o 
  -1  -7   6       31.96       24.03      3.88 o 
   0  -7   6       28.63       27.38      3.96 o 
   1  -7   6      126.22      116.89      6.67 o 
   2  -7   6       73.51       67.53      5.20 o 
   3  -7   6       82.71       86.60      6.09 o 
   4  -7   6       53.38       55.68      5.85 o 
   5  -7   6       23.84       25.27      4.37 o 
  -4  -6   6       49.23       54.10      5.67 o 
  -3  -6   6        0.34       -2.21      2.12 o 
  -2  -6   6        4.03        4.77      2.46 o 
  -1  -6   6        9.97        8.83      2.55 o 
   0  -6   6       24.35       18.93      3.24 o 
   1  -6   6       28.46       24.91      3.57 o 
   2  -6   6       10.29       10.06      2.90 o 
   3  -6   6      390.34      410.31     13.78 o 
   4  -6   6       70.18       73.73      5.68 o 
   5  -6   6        9.81       11.59      2.73 o 
  -5  -5   6       64.87       61.79      5.51 o 
  -4  -5   6        2.90       -2.17      2.03 o 
  -3  -5   6      203.99      197.36      8.48 o 
  -2  -5   6       48.01       49.00      4.11 o 
  -1  -5   6       20.02       22.25      3.17 o 
   0  -5   6        2.78       -0.72      1.47 o 
   1  -5   6        0.57        0.32      1.50 o 
   2  -5   6      272.83      261.08      9.95 o 
   3  -5   6      154.54      153.13      7.90 o 
   4  -5   6      110.44      115.11      3.76 o 
   5  -5   6       21.73       23.34      2.48 o 
  -6  -4   6       44.56       48.97      5.48 o 
  -5  -4   6        4.67        4.94      2.70 o 
  -4  -4   6      146.89      143.80      7.03 o 
  -3  -4   6      320.21      306.85     10.30 o 
  -2  -4   6      206.02      188.81      7.49 o 
  -1  -4   6       54.01       51.52      3.97 o 
   0  -4   6        0.74        1.12      1.52 o 
   1  -4   6       81.51       75.18      4.85 o 
   2  -4   6       30.20       21.29      2.21 o 
   3  -4   6       25.28       26.29      2.65 o 
   4  -4   6      156.08      171.10      5.96 o 
   5  -4   6       46.25       51.92      4.11 o 
  -7  -3   6       10.32       10.09      3.28 o 
  -6  -3   6       21.38       15.64      3.31 o 
  -5  -3   6       92.48       91.77      5.57 o 
  -4  -3   6        4.35        3.83      2.17 o 
  -3  -3   6       77.18       85.37      4.70 o 
  -2  -3   6      134.43      132.06      5.77 o 
  -1  -3   6      370.24      356.65     10.49 o 
   0  -3   6      152.96      157.63      4.45 o 
   1  -3   6        0.70        1.03      0.82 o 
   2  -3   6       11.96        6.99      1.59 o 
   3  -3   6        9.06        8.98      1.92 o 
   4  -3   6      109.10      109.63      4.88 o 
   5  -3   6       14.35       19.01      2.87 o 
  -7  -2   6       30.18       34.41      4.66 o 
  -6  -2   6       52.65       52.95      4.48 o 
  -5  -2   6      156.92      151.48      6.62 o 
  -4  -2   6        0.76       -0.96      1.36 o 
  -3  -2   6       26.01       25.87      2.85 o 
  -2  -2   6      343.00      332.37      6.92 o 
  -1  -2   6      312.71      308.27      6.59 o 
   0  -2   6      326.69      329.80      5.49 o 
   1  -2   6       98.22      101.43      2.88 o 
   2  -2   6       57.18       56.97      3.07 o 
   3  -2   6        2.41       -0.54      1.44 o 
   4  -2   6       16.33       18.59      2.69 o 
  -7  -1   6        9.22       12.81      3.04 o 
  -6  -1   6      179.18      176.95      7.19 o 
  -5  -1   6      276.86      253.36      8.16 o 
  -4  -1   6       86.45       80.77      3.15 o 
  -3  -1   6       90.30       91.91      4.10 o 
  -2  -1   6       61.47       57.92      2.26 o 
  -1  -1   6      350.68      367.23      5.80 o 
   0  -1   6       64.17       66.38      2.86 o 
   1  -1   6      162.06      172.60      4.00 o 
   2  -1   6       79.59       78.68      3.68 o 
   3  -1   6        0.42        0.20      1.51 o 
   4  -1   6       32.59       30.07      5.04 o 
  -8   0   6       14.94       14.92      3.80 o 
  -7   0   6       78.80       64.62      5.02 o 
  -6   0   6       10.69       11.50      2.65 o 
  -5   0   6      193.47      183.91      4.90 o 
  -4   0   6      143.80      129.38      4.46 o 
  -3   0   6       43.53       41.88      3.15 o 
  -2   0   6      157.84      162.10      5.15 o 
  -1   0   6       10.00        8.18      1.13 o 
   0   0   6      170.51      168.37      3.88 o 
   1   0   6      101.74      104.41      4.08 o 
   2   0   6       73.04       79.09      4.15 o 
   3   0   6       10.47       17.20      3.92 o 
  -9   1   6       45.23       53.99      5.70 o 
  -8   1   6      116.50      101.41      6.55 o 
  -7   1   6       18.01       21.39      3.64 o 
  -6   1   6        2.34        0.94      1.86 o 
  -5   1   6      215.10      207.29      5.27 o 
  -4   1   6      336.71      338.93      7.08 o 
  -3   1   6      105.96       98.03      2.56 o 
  -2   1   6       14.43       14.33      2.20 o 
  -1   1   6      266.81      264.00      4.98 o 
   0   1   6      304.63      308.46      5.83 o 
   1   1   6       69.96       72.53      5.16 o 
   2   1   6       47.45       47.65      5.29 o 
   3   1   6        7.52        8.58      3.51 o 
  -9   2   6       84.04       73.15      5.70 o 
  -8   2   6       58.88       58.37      4.91 o 
  -7   2   6       85.49       81.68      5.70 o 
  -6   2   6      154.98      154.22      4.90 o 
  -5   2   6      303.12      325.43      7.35 o 
  -4   2   6      189.18      205.21      7.65 o 
  -3   2   6       43.89       38.85      2.43 o 
  -2   2   6      118.83      108.51      4.34 o 
  -1   2   6      137.03      136.70      4.72 o 
   0   2   6       49.61       45.30      4.66 o 
   1   2   6       23.69       25.77      4.09 o 
   2   2   6       73.28       78.19      6.42 o 
  -9   3   6       31.99       32.10      4.49 o 
  -8   3   6       63.87       69.25      3.71 o 
  -7   3   6      188.58      166.58      5.54 o 
  -6   3   6       44.23       50.75      4.15 o 
  -5   3   6       18.35       19.64      2.22 o 
  -4   3   6      175.43      183.71      5.43 o 
  -3   3   6      158.84      151.80      6.58 o 
  -2   3   6       53.06       51.41      5.51 o 
  -1   3   6        2.09        0.90      2.13 o 
   0   3   6       42.16       44.47      4.99 o 
   1   3   6       74.12       72.00      5.92 o 
  -9   4   6       51.77       62.03      3.79 o 
  -8   4   6       96.56       99.18      4.55 o 
  -7   4   6       63.14       65.23      3.62 o 
  -6   4   6       11.06        9.54      1.85 o 
  -5   4   6       52.62       48.09      2.98 o 
  -4   4   6      273.07      271.15      7.48 o 
  -3   4   6      145.80      148.53      5.28 o 
  -2   4   6       32.21       26.85      3.97 o 
  -1   4   6       54.76       48.80      4.66 o 
   0   4   6       71.79       72.62      5.96 o 
  -9   5   6       29.55       33.74      5.14 o 
  -8   5   6       79.11       87.37      4.31 o 
  -7   5   6      121.38      117.06      6.88 o 
  -6   5   6      120.68      126.19      4.94 o 
  -5   5   6      104.45      104.19      5.29 o 
  -4   5   6       42.00       48.30      3.39 o 
  -3   5   6       90.72       86.70      6.09 o 
  -2   5   6       66.46       64.22      5.42 o 
  -1   5   6       17.31       17.17      3.88 o 
  -8   6   6       12.48       16.78      4.00 o 
  -7   6   6       56.23       56.23      3.71 o 
  -6   6   6       97.12       91.01      4.49 o 
  -5   6   6        3.08        4.40      1.90 o 
  -4   6   6       56.25       52.37      4.92 o 
  -3   6   6       28.71       29.68      4.78 o 
  -2   6   6       32.15       40.36      5.38 o 
  -7   7   6       22.64       19.31      4.87 o 
  -6   7   6       22.65       27.54      3.67 o 
  -5   7   6       43.51       40.18      5.47 o 
  -1  -8   7       15.03       16.59      3.93 o 
   0  -8   7       22.84       25.07      4.26 o 
   1  -8   7       89.85       95.56      6.72 o 
   2  -8   7       60.88       62.62      5.66 o 
   3  -8   7       17.80       16.17      3.99 o 
  -3  -7   7       54.93       62.28      6.37 o 
  -2  -7   7       46.17       41.80      5.24 o 
  -1  -7   7       65.61       56.27      5.00 o 
   0  -7   7       93.31       86.43      5.94 o 
   1  -7   7       62.74       57.76      4.98 o 
   2  -7   7       35.53       40.81      5.02 o 
   3  -7   7       14.20       16.92      3.72 o 
   4  -7   7      105.35      106.90      7.35 o 
  -4  -6   7        0.25        0.53      2.46 o 
  -3  -6   7        0.52        1.14      2.19 o 
  -2  -6   7      174.94      166.28      8.13 o 
  -1  -6   7      119.16      110.27      6.40 o 
   0  -6   7       77.36       75.83      5.34 o 
   1  -6   7       96.98       94.12      6.11 o 
   2  -6   7      203.47      206.03      9.42 o 
   3  -6   7      109.99      109.25      7.20 o 
   4  -6   7       34.57       35.41      5.09 o 
  -5  -5   7       16.54       14.43      3.77 o 
  -4  -5   7        0.62       -2.48      2.01 o 
  -3  -5   7       61.82       66.90      5.04 o 
  -2  -5   7      120.78      114.25      6.32 o 
  -1  -5   7       40.94       38.80      4.34 o 
   0  -5   7       82.93       78.81      5.23 o 
   1  -5   7      143.30      134.89      7.09 o 
   2  -5   7      413.08      401.46     13.57 o 
   3  -5   7       29.09       40.56      4.92 o 
   4  -5   7       58.66       52.98      5.84 o 
  -6  -4   7       24.83       32.51      4.75 o 
  -5  -4   7       18.13       17.21      3.46 o 
  -4  -4   7       50.02       45.93      4.21 o 
  -3  -4   7        1.68        1.32      1.89 o 
  -2  -4   7        7.68        4.61      2.12 o 
  -1  -4   7       83.07       86.56      5.31 o 
   0  -4   7       65.20       60.95      3.08 o 
   1  -4   7       45.18       48.90      4.84 o 
   2  -4   7      128.70      148.08      7.62 o 
   3  -4   7      103.78      109.58      6.84 o 
   4  -4   7      178.75      202.15      6.92 o 
  -7  -3   7       35.39       40.92      5.04 o 
  -6  -3   7       23.39       27.16      3.86 o 
  -5  -3   7       58.96       61.32      4.66 o 
  -4  -3   7       41.78       38.79      3.92 o 
  -3  -3   7       17.81       12.51      2.58 o 
  -2  -3   7      113.98      101.51      3.84 o 
  -1  -3   7       67.81       65.55      4.22 o 
   0  -3   7       96.50       97.68      3.81 o 
   1  -3   7        4.46        4.47      2.46 o 
   2  -3   7      129.74      140.09      5.02 o 
   3  -3   7      187.96      200.06      7.35 o 
   4  -3   7       85.73       94.21      7.89 o 
  -7  -2   7       27.26       33.16      4.32 o 
  -6  -2   7       79.61       83.04      5.14 o 
  -5  -2   7      143.76      154.85      6.81 o 
  -4  -2   7       83.74       79.51      4.63 o 
  -3  -2   7       63.13       62.83      2.97 o 
  -2  -2   7       43.94       41.79      2.52 o 
  -1  -2   7       79.63       82.06      3.41 o 
   0  -2   7       79.34       87.71      3.59 o 
   1  -2   7        1.41       -0.86      1.17 o 
   2  -2   7       72.99       76.18      4.71 o 
   3  -2   7       36.76       47.89      3.85 o 
  -6  -1   7       81.32       72.06      5.38 o 
  -5  -1   7       38.93       41.04      2.68 o 
  -4  -1   7      142.10      148.31      5.36 o 
  -3  -1   7       45.74       47.43      2.59 o 
  -2  -1   7       65.22       64.56      4.20 o 
  -1  -1   7       32.20       31.43      1.88 o 
   0  -1   7       42.21       40.37      2.05 o 
   1  -1   7        3.22        2.28      1.56 o 
   2  -1   7        7.95       10.25      2.87 o 
   3  -1   7       19.42       26.49      3.21 o 
  -8   0   7        8.01        6.55      3.24 o 
  -7   0   7       16.95       17.55      3.68 o 
  -6   0   7       11.30        9.83      2.76 o 
  -5   0   7        3.56        0.17      2.10 o 
  -4   0   7      262.37      286.40     10.53 o 
  -3   0   7       57.57       62.63      2.90 o 
  -2   0   7       43.16       44.98      2.01 o 
  -1   0   7       48.89       49.98      2.22 o 
   0   0   7      206.51      202.54      4.67 o 
   1   0   7       59.09       67.09      4.44 o 
   2   0   7        1.61       -0.49      2.36 o 
  -8   1   7       25.21       28.79      4.28 o 
  -7   1   7       13.03       13.62      3.18 o 
  -6   1   7       33.38       32.70      4.38 o 
  -5   1   7      271.29      271.87     10.55 o 
  -4   1   7       62.19       59.26      5.07 o 
  -3   1   7       43.91       42.35      4.45 o 
  -2   1   7       43.65       46.40      2.78 o 
  -1   1   7       72.27       69.56      2.66 o 
   0   1   7      211.68      222.27      5.16 o 
   1   1   7        0.79       -2.85      2.09 o 
   2   1   7       10.01        5.01      3.21 o 
  -9   2   7       29.77       32.96      4.95 o 
  -8   2   7       12.05       10.20      3.38 o 
  -7   2   7        6.27        3.21      2.45 o 
  -6   2   7      245.37      229.76      9.90 o 
  -5   2   7        0.37       -0.81      1.51 o 
  -4   2   7       72.19       76.10      3.94 o 
  -3   2   7       52.60       56.07      3.12 o 
  -2   2   7       35.79       34.21      2.83 o 
  -1   2   7       12.17       10.27      2.08 o 
   0   2   7        0.53       -0.69      2.15 o 
   1   2   7      109.09      103.93      7.18 o 
  -9   3   7       24.41       20.68      4.25 o 
  -8   3   7       23.72       30.98      4.61 o 
  -7   3   7       28.33       30.13      4.59 o 
  -6   3   7        6.38        1.52      1.45 o 
  -5   3   7       34.17       36.05      2.99 o 
  -4   3   7      107.08      102.58      4.29 o 
  -3   3   7      118.24      102.11      4.37 o 
  -2   3   7       46.71       50.60      3.30 o 
  -1   3   7        0.69        0.96      2.38 o 
   0   3   7       87.41       79.42      6.32 o 
  -8   4   7       94.29       91.56      6.74 o 
  -7   4   7        9.32       12.13      2.30 o 
  -6   4   7       33.06       31.36      3.03 o 
  -5   4   7       54.15       51.25      3.32 o 
  -4   4   7       52.96       49.10      4.36 o 
  -3   4   7       45.18       50.58      3.83 o 
  -2   4   7       45.34       49.74      5.49 o 
  -1   4   7       36.03       46.55      5.64 o 
  -8   5   7       86.94       86.68      4.54 o 
  -7   5   7       32.54       33.94      3.32 o 
  -6   5   7       48.59       49.32      6.46 o 
  -5   5   7        3.55        4.55      2.85 o 
  -4   5   7        2.90        0.21      1.67 o 
  -3   5   7       18.72       21.72      4.04 o 
  -2   5   7       11.53        9.90      3.44 o 
  -7   6   7       50.66       56.32      4.82 o 
  -6   6   7       15.60       11.86      2.88 o 
  -5   6   7       19.95       22.53      3.13 o 
  -4   6   7       18.78       16.91      4.08 o 
   0  -8   8       20.66       16.96      4.25 o 
   1  -8   8       32.61       33.15      5.13 o 
  -2  -7   8       41.25       44.15      5.36 o 
  -1  -7   8       49.81       55.55      5.15 o 
   0  -7   8       42.36       49.79      5.69 o 
   1  -7   8       14.47       13.02      3.66 o 
   2  -7   8       41.78       52.96      6.09 o 
  -4  -6   8       25.02       26.32      4.75 o 
  -3  -6   8      114.41      114.74      7.08 o 
  -2  -6   8      104.72       99.55      6.47 o 
  -1  -6   8       57.13       61.52      5.16 o 
   0  -6   8       27.18       25.84      4.05 o 
   1  -6   8       15.09       19.88      3.96 o 
   2  -6   8      161.80      132.46      7.96 o 
   3  -6   8       67.05       66.47      5.99 o 
  -5  -5   8        3.14        4.11      2.99 o 
  -4  -5   8      109.49      107.06      6.67 o 
  -3  -5   8      149.25      156.18      7.81 o 
  -2  -5   8      108.62      112.35      6.49 o 
  -1  -5   8       60.97       63.92      5.22 o 
   0  -5   8       77.63       75.00      5.68 o 
   1  -5   8       36.51       36.21      4.94 o 
   2  -5   8       12.22       12.48      3.53 o 
   3  -5   8       62.20       68.13      6.01 o 
  -6  -4   8       10.56       16.36      3.87 o 
  -5  -4   8        0.54       -0.35      2.07 o 
  -4  -4   8       27.86       29.76      4.00 o 
  -3  -4   8       61.71       57.41      4.72 o 
  -2  -4   8      137.88      141.50      6.90 o 
  -1  -4   8      279.53      259.91      6.90 o 
   0  -4   8      173.12      175.97      8.40 o 
   1  -4   8       52.69       63.43      5.38 o 
   2  -4   8        9.57       16.04      3.56 o 
   3  -4   8      100.88      113.61      7.42 o 
  -6  -3   8       25.28       26.28      4.16 o 
  -5  -3   8       22.71       30.66      3.90 o 
  -4  -3   8        4.41        3.77      2.22 o 
  -3  -3   8       38.94       37.22      6.01 o 
  -2  -3   8      191.27      187.58      5.80 o 
  -1  -3   8      177.66      186.48      6.83 o 
   0  -3   8      314.29      311.26     11.12 o 
   1  -3   8      110.32      111.28      6.55 o 
   2  -3   8       39.75       46.03      5.18 o 
   3  -3   8       75.46       81.31      6.52 o 
  -6  -2   8      138.32      122.14      7.44 o 
  -5  -2   8       32.74       31.83      2.79 o 
  -4  -2   8        4.73        4.30      1.56 o 
  -3  -2   8       21.00       21.24      2.21 o 
  -2  -2   8       33.47       38.70      2.76 o 
  -1  -2   8      133.88      129.63      4.72 o 
   0  -2   8       65.85       69.99      5.15 o 
   1  -2   8      171.17      186.56      8.52 o 
   2  -2   8       58.19       54.21      5.73 o 
  -7  -1   8       21.37       23.29      4.21 o 
  -6  -1   8       27.73       24.08      4.03 o 
  -5  -1   8       28.48       24.65      3.88 o 
  -4  -1   8       24.29       22.11      3.56 o 
  -3  -1   8       35.35       36.91      2.79 o 
  -2  -1   8       40.44       40.42      2.84 o 
  -1  -1   8       11.80       17.39      4.24 o 
   0  -1   8       85.95       97.32      5.83 o 
   1  -1   8      179.44      189.34      6.14 o 
   2  -1   8       40.68       46.48      3.81 o 
  -8   0   8       40.27       37.16      5.34 o 
  -7   0   8        2.36        6.21      2.79 o 
  -6   0   8       22.70       24.17      3.97 o 
  -5   0   8      138.91      140.55      7.71 o 
  -4   0   8      108.69      103.75      6.40 o 
  -3   0   8       17.26       11.02      3.20 o 
  -2   0   8        9.59        9.17      2.65 o 
  -1   0   8       82.13       73.11      5.25 o 
   0   0   8       76.93       81.11     11.70 o 
   1   0   8       48.57       51.32      3.82 o 
  -8   1   8       18.29       22.99      4.54 o 
  -7   1   8       10.80       12.43      3.41 o 
  -6   1   8       83.83       70.81      5.79 o 
  -5   1   8      130.86      139.86      7.82 o 
  -4   1   8       10.03       12.65      3.22 o 
  -3   1   8       11.76        7.86      2.70 o 
  -2   1   8       25.28       27.60      3.11 o 
  -1   1   8       40.59       44.38      3.49 o 
   0   1   8        0.55        1.89      2.61 o 
  -8   2   8       16.00       13.25      3.92 o 
  -7   2   8       17.89       13.19      3.82 o 
  -6   2   8        6.44        4.44      2.94 o 
  -5   2   8       14.97       23.00      4.34 o 
  -4   2   8       70.06       68.99      5.74 o 
  -3   2   8       68.36       72.50      3.80 o 
  -2   2   8       13.68       13.75      3.50 o 
  -1   2   8        2.84        2.96      1.75 o 
  -8   3   8       26.38       26.17      4.93 o 
  -7   3   8       12.21       19.34      4.30 o 
  -6   3   8        1.15       -0.52      2.44 o 
  -5   3   8       58.04       57.48      5.38 o 
  -4   3   8      132.94      126.35      5.03 o 
  -3   3   8       38.05       42.43      3.60 o 
  -2   3   8       14.08       13.65      3.65 o 
  -1   3   8       24.57       28.12      4.68 o 
  -8   4   8       37.88       49.47      6.10 o 
  -7   4   8       20.23       23.36      4.40 o 
  -6   4   8        5.34        6.24      2.04 o 
  -5   4   8       23.85       22.22      2.97 o 
  -4   4   8        4.27        1.94      3.23 o 
  -3   4   8       34.58       33.05      5.41 o 
  -7   5   8       11.71        9.14      2.44 o 
  -6   5   8        9.25        6.39      2.35 o 
  -5   5   8        0.19       -1.16      2.31 o 
  -1  -7   9       19.57       25.51      4.58 o 
   0  -7   9        6.74        4.12      2.97 o 
  -3  -6   9       60.16       64.52      6.41 o 
  -2  -6   9       29.14       20.10      4.24 o 
  -1  -6   9        2.38        1.63      2.65 o 
   0  -6   9        8.13        6.94      3.33 o 
   1  -6   9       48.64       48.07      5.99 o 
  -4  -5   9       25.78       28.25      4.53 o 
  -3  -5   9       34.53       40.73      4.91 o 
  -2  -5   9       15.36       11.70      2.29 o 
  -1  -5   9       40.33       47.78      5.32 o 
   0  -5   9        5.06        4.66      2.71 o 
   1  -5   9       41.36       41.16      5.52 o 
  -5  -4   9       70.58       65.02      5.28 o 
  -4  -4   9       47.31       48.22      5.01 o 
  -3  -4   9       35.16       36.97      8.30 o 
  -2  -4   9      115.52      104.56      4.56 o 
  -1  -4   9       75.38       75.12      5.82 o 
   0  -4   9       11.74       11.50      3.34 o 
   1  -4   9       25.30       30.93      4.62 o 
  -6  -3   9       41.11       52.26      6.24 o 
  -5  -3   9      127.48      134.83      5.28 o 
  -4  -3   9       43.57       49.09      3.49 o 
  -3  -3   9       69.65       66.37      3.70 o 
  -2  -3   9       87.55       82.04      4.37 o 
  -1  -3   9      120.23      112.70      6.79 o 
   0  -3   9       13.90       19.73      3.68 o 
   1  -3   9        6.49        9.07      2.99 o 
  -6  -2   9       24.18       27.55      4.87 o 
  -5  -2   9       44.42       54.44      5.96 o 
  -4  -2   9       38.16       42.16      5.16 o 
  -3  -2   9      103.36      110.20      4.95 o 
  -2  -2   9       91.02       88.18      4.18 o 
  -1  -2   9      130.49      126.26      7.02 o 
   0  -2   9       25.01       40.66      4.60 o 
   1  -2   9       31.79       40.28      5.18 o 
  -7  -1   9       14.18       11.26      3.94 o 
  -6  -1   9        1.71        0.24      2.68 o 
  -5  -1   9       23.16       29.82      4.71 o 
  -4  -1   9      168.34      171.29      8.80 o 
  -3  -1   9       58.65       55.13      5.33 o 
  -2  -1   9       60.49       57.41      5.15 o 
   0  -1   9      132.17      138.19      7.44 o 
  -7   0   9       16.89       14.61      4.14 o 
  -6   0   9        9.10       14.55      3.76 o 
  -5   0   9      139.86      123.36      7.62 o 
  -4   0   9       10.61       12.10      3.39 o 
  -3   0   9       21.87       26.54      4.44 o 
  -2   0   9       27.73       35.65      4.74 o 
  -1   0   9      126.51      128.61      7.45 o 
  -7   1   9       18.49       16.08      3.97 o 
  -6   1   9       55.26       50.60      5.87 o 
  -5   1   9        0.42        0.47      2.89 o 
  -4   1   9       25.46       27.87      4.55 o 
  -3   1   9       34.81       34.25      4.79 o 
  -2   1   9       17.31       21.47      4.02 o 
  -1   1   9       31.96       38.04      5.10 o 
  -7   2   9       26.21       16.72      4.25 o 
  -6   2   9        2.11        2.50      3.19 o 
  -5   2   9       32.76       35.60      5.19 o 
  -4   2   9       75.88       72.26      6.05 o 
  -3   2   9       55.09       56.44      6.16 o 
  -2   2   9        6.75        6.58      2.96 o 
  -7   3   9       20.79       21.83      4.63 o 
  -6   3   9       11.50       12.77      3.77 o 
  -5   3   9       28.70       26.76      4.80 o 
  -4   3   9       18.48        8.70      3.70 o 
  -2  -5  10       13.33       11.81      3.32 o 
  -1  -5  10       45.58       51.87      5.73 o 
  -4  -4  10        6.19        4.25      2.01 o 
  -3  -4  10        4.31        2.44      1.87 o 
  -2  -4  10       17.09       24.26      4.28 o 
  -1  -4  10       22.52       29.86      4.74 o 
  -5  -3  10       14.70       12.30      4.21 o 
  -4  -3  10        3.45        2.71      2.63 o 
  -3  -3  10        7.20        4.96      2.65 o 
  -2  -3  10        6.83        6.91      2.11 o 
  -1  -3  10       14.73       11.62      3.54 o 
  -5  -2  10       22.56       24.99      4.79 o 
  -4  -2  10       46.84       45.63      5.77 o 
  -3  -2  10       48.53       53.67      5.77 o 
  -2  -2  10       10.17       15.13      3.85 o 
  -6  -1  10       38.63       43.34      6.13 o 
  -5  -1  10       86.52       83.01      6.98 o 
  -4  -1  10       82.49       73.26      6.53 o 
  -3  -1  10       14.92        8.79      3.59 o 
  -2  -1  10       17.57       15.11      3.76 o 
  -6   0  10       54.96       61.04      6.89 o 
  -5   0  10       52.59       66.49      7.13 o 
  -4   0  10       10.04       10.20      3.82 o 
  -3   0  10       30.59       40.36      5.44 o 
  -2   0  10       47.76       45.02      5.43 o 
  -5   1  10       22.15       33.02      5.63 o 
  -4   1  10       63.29       64.81      6.10 o 
                                                 
